# Supplementary material for: Bis(3-methyl­piperidinium) naphthalene-1,5-disulfonate
Source: Acta Crystallogr Sect E Struct Rep Online. 2012 May 12;68(Pt 6):o1687. doi: 10.1107/S160053681202003X (PMC3379283; doi:10.1107/S160053681202003X)
Supplement: Supplementary file 1 [file e-68-o1687-sup1.cif]

##############################################################################
#                                                                            #
# This CIF contains the data in a paper accepted for publication in          #
# Acta Crystallographica Section E. It conforms to the requirements of       #
# Notes for Authors for Acta Crystallographica Section E, and has been       #
# peer reviewed under the auspices of the IUCr Commission on Journals.       #
#                                                                            #
# Full details of the Crystallographic Information File format               #
# are given in the paper "The Crystallographic Information File (CIF):       #
# a New Standard Archive File for Crystallography" by S. R. Hall, F. H.      #
# Allen and I. D. Brown [Acta Cryst. (1991), A47, 655-685].                  #
#                                                                            #
# The current version of the core CIF dictionary is obtainable from          #
# ftp://ftp.iucr.org/pub/cif_core.dic.                                       #
#                                                                            #
# Software is freely available for graphical display of the structure(s)     #
# in this CIF. For information consult the CIF software page                 #
# http://www.iucr.org/resources/cif/software.                                #
#                                                                            #
# This file may be used for bona fide research purposes within the           #
# scientific community so long as proper attribution is given to the journal # 
# article from which it was obtained.                                        #
#                                                                            #
##############################################################################
data_I
_audit_creation_method     SHELXL-97
_chemical_name_systematic
;
Bis(3-methylpiperidinium) naphthalene-1,5-disulfonate
;
_chemical_name_common     ?
_chemical_formula_moiety     '2(C6 H14 N +), C10 H6 O6 S2 2-'
_chemical_formula_sum     'C22 H34 N2 O6 S2'
_chemical_formula_iupac     '2C6 H14 N +, C10 H6 O6 S2 2-'
_chemical_formula_weight     486.63
_chemical_melting_point     ?
_symmetry_cell_setting     monoclinic
_symmetry_space_group_name_H-M     'C 2/c'
_symmetry_space_group_name_Hall     '-C 2yc'
loop_
    _symmetry_equiv_pos_as_xyz
    'x, y, z'
    '-x, y, -z+1/2'
    'x+1/2, y+1/2, z'
    '-x+1/2, y+1/2, -z+1/2'
    '-x, -y, -z'
    'x, -y, z-1/2'
    '-x+1/2, -y+1/2, -z'
    'x+1/2, -y+1/2, z-1/2'
_cell_length_a     18.100(4)
_cell_length_b     9.1763(18)
_cell_length_c     15.151(3)
_cell_angle_alpha     90.00
_cell_angle_beta     102.06(3)
_cell_angle_gamma     90.00
_cell_volume     2460.9(8)
_cell_formula_units_Z     4
_cell_measurement_reflns_used     2816
_cell_measurement_theta_min     3.10
_cell_measurement_theta_max     27.480
_cell_measurement_temperature     293(2)
_exptl_crystal_description     'prism'
_exptl_crystal_colour     'colourless'
_exptl_crystal_size_max     0.34
_exptl_crystal_size_mid     0.27
_exptl_crystal_size_min     0.22
_exptl_crystal_density_diffrn     1.313
_exptl_crystal_density_meas     ?
_exptl_crystal_density_method     'not measured'
_exptl_crystal_F_000     1040
_exptl_absorpt_coefficient_mu     0.256
_exptl_absorpt_correction_type     multi-scan
_exptl_absorpt_process_details     '(CrystalClear; Rigaku, 2005)'
_exptl_absorpt_correction_T_min     0.965
_exptl_absorpt_correction_T_max     0.993
_exptl_special_details
;
;
_diffrn_ambient_temperature     293(2)
_diffrn_radiation_type     MoK\a
_diffrn_radiation_wavelength     0.71073
_diffrn_radiation_source     'fine-focus sealed tube'
_diffrn_radiation_monochromator     graphite
_diffrn_measurement_device_type     'Rigaku Mercury70 CCD'
_diffrn_measurement_method     '\w scans'
_diffrn_detector_area_resol_mean     ?
_diffrn_reflns_number     12253
_diffrn_reflns_av_R_equivalents     0.0508
_diffrn_reflns_av_sigmaI/netI     0.0408
_diffrn_reflns_theta_min     3.20
_diffrn_reflns_theta_max     27.48
_diffrn_reflns_theta_full     27.48
_diffrn_measured_fraction_theta_max     0.998
_diffrn_measured_fraction_theta_full     0.998
_diffrn_reflns_limit_h_min     -22
_diffrn_reflns_limit_h_max     23
_diffrn_reflns_limit_k_min     -11
_diffrn_reflns_limit_k_max     11
_diffrn_reflns_limit_l_min     -19
_diffrn_reflns_limit_l_max     19
_diffrn_standards_number     ?
_diffrn_standards_interval_count     ?
_diffrn_standards_interval_time     ?
_diffrn_standards_decay_%     ?
_refine_special_details
;
Refinement of <i>F</i>^2^ against ALL reflections. The weighted <i>R</i>-factor
<i>wR</i> and goodness of fit <i>S</i> are based on <i>F</i>^2^, conventional
<i>R</i>-factors <i>R</i> are based on <i>F</i>, with <i>F</i> set to zero for
negative <i>F</i>^2^. The threshold expression of <i>F</i>^2^ >
\s(<i>F</i>^2^) is used only for calculating <i>R</i>-factors(gt) <i>etc</i>.
and is not relevant to the choice of reflections for refinement.
<i>R</i>-factors based on <i>F</i>^2^ are statistically about twice as large
as those based on <i>F</i>, and <i>R</i>- factors based on ALL data will be
even larger.
;
_reflns_number_total     2816
_reflns_number_gt     1835
_reflns_threshold_expression     I>2\s(I)
_refine_ls_structure_factor_coef     Fsqd
_refine_ls_matrix_type     full
_refine_ls_R_factor_all     0.0968
_refine_ls_R_factor_gt     0.0566
_refine_ls_wR_factor_gt     0.1312
_refine_ls_wR_factor_ref     0.1513
_refine_ls_goodness_of_fit_ref     1.027
_refine_ls_restrained_S_all     1.027
_refine_ls_number_reflns     2816
_refine_ls_number_parameters     146
_refine_ls_number_restraints     0
_refine_ls_hydrogen_treatment     constr
_refine_ls_weighting_scheme     calc
_refine_ls_weighting_details
         'calc w=1/[\s^2^(Fo^2^)+(0.0675P)^2^+2.1939P] where P=(Fo^2^+2Fc^2^)/3'
_atom_sites_solution_hydrogens     geom
_atom_sites_solution_primary     direct
_atom_sites_solution_secondary     difmap
_refine_ls_shift/su_max     0.000
_refine_ls_shift/su_mean     0.000
_refine_diff_density_max     0.649
_refine_diff_density_min     -0.281
_refine_ls_extinction_method     none
_refine_ls_extinction_coef     0
loop_
    _atom_type_symbol
    _atom_type_description
    _atom_type_scat_dispersion_real
    _atom_type_scat_dispersion_imag
    _atom_type_scat_source
    'C' 'C' 0.0033 0.0016
                         'International Tables Vol C Tables 4.2.6.8 and 6.1.1.4'
    'H' 'H' 0.0000 0.0000
                         'International Tables Vol C Tables 4.2.6.8 and 6.1.1.4'
    'N' 'N' 0.0061 0.0033
                         'International Tables Vol C Tables 4.2.6.8 and 6.1.1.4'
    'O' 'O' 0.0106 0.0060
                         'International Tables Vol C Tables 4.2.6.8 and 6.1.1.4'
    'S' 'S' 0.1246 0.1234
                         'International Tables Vol C Tables 4.2.6.8 and 6.1.1.4'
_computing_data_collection     'SCXmini (Rigaku, 2006)'
_computing_cell_refinement     'SCXmini (Rigaku, 2006)'
_computing_data_reduction     'SCXmini (Rigaku, 2006)'
_computing_structure_solution     'SHELXS97 (Sheldrick, 2008)'
_computing_structure_refinement     'SHELXL97 (Sheldrick, 2008)'
_computing_molecular_graphics     'DIAMOND (Brandenburg & Putz, 2005)'
_computing_publication_material     'SHELXL97 (Sheldrick, 2008)'
loop_
    _atom_site_type_symbol
    _atom_site_label
    _atom_site_fract_x
    _atom_site_fract_y
    _atom_site_fract_z
    _atom_site_U_iso_or_equiv
    _atom_site_adp_type
    _atom_site_calc_flag
    _atom_site_refinement_flags
    _atom_site_occupancy
    _atom_site_symmetry_multiplicity
    _atom_site_disorder_assembly
    _atom_site_disorder_group
    C C1 0.29821(16) 0.5641(4) 0.3876(2) 0.0640(8) Uani d . 1 1 . .
    H H1A 0.2607 0.4947 0.3987 0.077 Uiso calc R 1 1 . .
    H H1B 0.2754 0.6602 0.3829 0.077 Uiso calc R 1 1 . .
    C C2 0.36527(17) 0.5617(4) 0.4661(2) 0.0627(8) Uani d . 1 1 . .
    H H2 0.3851 0.4620 0.4727 0.075 Uiso calc R 1 1 . .
    C C3 0.42612(18) 0.6595(4) 0.4453(3) 0.0757(10) Uani d . 1 1 . .
    H H3A 0.4710 0.6497 0.4927 0.091 Uiso calc R 1 1 . .
    H H3B 0.4094 0.7600 0.4449 0.091 Uiso calc R 1 1 . .
    C C4 0.44594(19) 0.6248(5) 0.3555(3) 0.0841(11) Uani d . 1 1 . .
    H H4A 0.4828 0.6947 0.3434 0.101 Uiso calc R 1 1 . .
    H H4B 0.4685 0.5285 0.3581 0.101 Uiso calc R 1 1 . .
    C C5 0.3770(2) 0.6296(4) 0.2807(3) 0.0745(10) Uani d . 1 1 . .
    H H5A 0.3566 0.7277 0.2745 0.089 Uiso calc R 1 1 . .
    H H5B 0.3902 0.6023 0.2241 0.089 Uiso calc R 1 1 . .
    C C6 0.3419(3) 0.6035(6) 0.5532(3) 0.1106(15) Uani d . 1 1 . .
    H H6A 0.3198 0.6990 0.5471 0.166 Uiso calc R 1 1 . .
    H H6B 0.3854 0.6033 0.6018 0.166 Uiso calc R 1 1 . .
    H H6C 0.3055 0.5345 0.5657 0.166 Uiso calc R 1 1 . .
    C C7 0.02115(13) 0.5265(3) 0.04203(16) 0.0363(6) Uani d . 1 1 . .
    C C8 0.09422(13) 0.5875(3) 0.04328(17) 0.0401(6) Uani d . 1 1 . .
    C C9 0.12180(15) 0.5968(3) -0.03345(19) 0.0491(7) Uani d . 1 1 . .
    H H9 0.1687 0.6394 -0.0316 0.059 Uiso calc R 1 1 . .
    C C10 -0.01080(15) 0.5181(3) 0.11938(18) 0.0463(7) Uani d . 1 1 . .
    H H10 0.0160 0.5547 0.1740 0.056 Uiso calc R 1 1 . .
    C C11 0.08005(16) 0.5426(3) -0.11543(19) 0.0538(7) Uani d . 1 1 . .
    H H11 0.0998 0.5482 -0.1673 0.065 Uiso calc R 1 1 . .
    N N1 0.32008(12) 0.5276(3) 0.30185(17) 0.0556(7) Uani d . 1 1 . .
    H H1C 0.2788 0.5298 0.2569 0.067 Uiso calc R 1 1 . .
    H H1D 0.3388 0.4365 0.3052 0.067 Uiso calc R 1 1 . .
    O O1 0.11209(11) 0.7517(2) 0.18646(14) 0.0616(6) Uani d . 1 1 . .
    O O2 0.16835(11) 0.5125(2) 0.20070(14) 0.0660(6) Uani d . 1 1 . .
    O O3 0.22131(11) 0.7037(2) 0.12446(15) 0.0667(6) Uani d . 1 1 . .
    S S1 0.15360(4) 0.64375(7) 0.14678(5) 0.0470(2) Uani d . 1 1 . .
loop_
    _atom_site_aniso_label
    _atom_site_aniso_U_11
    _atom_site_aniso_U_22
    _atom_site_aniso_U_33
    _atom_site_aniso_U_12
    _atom_site_aniso_U_13
    _atom_site_aniso_U_23
    C1 0.0435(16) 0.075(2) 0.071(2) -0.0021(15) 0.0072(15) -0.0047(18)
    C2 0.0613(19) 0.0546(18) 0.066(2) -0.0005(15) -0.0021(16) -0.0012(16)
    C3 0.063(2) 0.060(2) 0.091(3) -0.0163(16) -0.0146(18) -0.0074(18)
    C4 0.057(2) 0.083(3) 0.112(3) -0.0254(19) 0.016(2) -0.007(2)
    C5 0.086(2) 0.066(2) 0.072(2) -0.0020(19) 0.0185(19) 0.0072(18)
    C6 0.129(4) 0.130(4) 0.072(3) 0.000(3) 0.019(3) -0.005(3)
    C7 0.0346(12) 0.0353(13) 0.0356(13) 0.0082(10) -0.0003(10) 0.0027(10)
    C8 0.0342(12) 0.0392(13) 0.0436(15) 0.0049(10) 0.0003(11) 0.0013(11)
    C9 0.0373(14) 0.0532(17) 0.0561(17) 0.0006(12) 0.0083(12) 0.0004(13)
    C10 0.0438(14) 0.0526(16) 0.0386(14) 0.0018(12) -0.0001(11) 0.0003(12)
    C11 0.0509(16) 0.069(2) 0.0421(15) 0.0000(14) 0.0120(13) 0.0001(14)
    N1 0.0452(13) 0.0484(13) 0.0630(15) 0.0077(11) -0.0122(12) -0.0001(12)
    O1 0.0608(12) 0.0539(12) 0.0676(13) -0.0040(10) 0.0075(11) -0.0187(10)
    O2 0.0629(13) 0.0571(13) 0.0623(13) 0.0007(10) -0.0233(10) 0.0095(10)
    O3 0.0442(11) 0.0723(14) 0.0791(15) -0.0137(10) 0.0026(10) -0.0100(12)
    S1 0.0399(4) 0.0442(4) 0.0493(4) -0.0003(3) -0.0077(3) -0.0029(3)
_geom_special_details
;
All e.s.d.'s (except the e.s.d. in the dihedral angle between two l.s. planes)
are estimated using the full covariance matrix. The cell e.s.d.'s are taken
into account individually in the estimation of e.s.d.'s in distances, angles
and torsion angles; correlations between e.s.d.'s in cell parameters are only
used when they are defined by crystal symmetry. An approximate (isotropic)
treatment of cell e.s.d.'s is used for estimating e.s.d.'s involving l.s.
planes.
;
loop_
    _geom_bond_atom_site_label_1
    _geom_bond_atom_site_label_2
    _geom_bond_site_symmetry_2
    _geom_bond_distance
    _geom_bond_publ_flag
    C1 N1 . 1.474(4) ?
    C1 C2 . 1.512(4) ?
    C1 H1A . 0.9700 ?
    C1 H1B . 0.9700 ?
    C2 C3 . 1.504(4) ?
    C2 C6 . 1.517(5) ?
    C2 H2 . 0.9800 ?
    C3 C4 . 1.512(5) ?
    C3 H3A . 0.9700 ?
    C3 H3B . 0.9700 ?
    C4 C5 . 1.501(5) ?
    C4 H4A . 0.9700 ?
    C4 H4B . 0.9700 ?
    C5 N1 . 1.476(4) ?
    C5 H5A . 0.9700 ?
    C5 H5B . 0.9700 ?
    C6 H6A . 0.9600 ?
    C6 H6B . 0.9600 ?
    C6 H6C . 0.9600 ?
    C7 C10 . 1.413(4) ?
    C7 C7 5_565 1.427(5) ?
    C7 C8 . 1.433(3) ?
    C8 C9 . 1.360(4) ?
    C8 S1 . 1.782(3) ?
    C9 C11 . 1.403(4) ?
    C9 H9 . 0.9300 ?
    C10 C11 5_565 1.361(4) ?
    C10 H10 . 0.9300 ?
    C11 C10 5_565 1.361(4) ?
    C11 H11 . 0.9300 ?
    N1 H1C . 0.9000 ?
    N1 H1D . 0.9000 ?
    O1 S1 . 1.447(2) ?
    O2 S1 . 1.449(2) ?
    O3 S1 . 1.447(2) ?
loop_
    _geom_angle_atom_site_label_1
    _geom_angle_atom_site_label_2
    _geom_angle_atom_site_label_3
    _geom_angle_site_symmetry_1
    _geom_angle_site_symmetry_3
    _geom_angle
    _geom_angle_publ_flag
    N1 C1 C2 . . 111.8(2) ?
    N1 C1 H1A . . 109.3 ?
    C2 C1 H1A . . 109.3 ?
    N1 C1 H1B . . 109.3 ?
    C2 C1 H1B . . 109.3 ?
    H1A C1 H1B . . 107.9 ?
    C3 C2 C6 . . 112.4(3) ?
    C3 C2 C1 . . 109.3(3) ?
    C6 C2 C1 . . 110.9(3) ?
    C3 C2 H2 . . 108.1 ?
    C6 C2 H2 . . 108.1 ?
    C1 C2 H2 . . 108.1 ?
    C2 C3 C4 . . 112.6(3) ?
    C2 C3 H3A . . 109.1 ?
    C4 C3 H3A . . 109.1 ?
    C2 C3 H3B . . 109.1 ?
    C4 C3 H3B . . 109.1 ?
    H3A C3 H3B . . 107.8 ?
    C5 C4 C3 . . 110.9(3) ?
    C5 C4 H4A . . 109.5 ?
    C3 C4 H4A . . 109.5 ?
    C5 C4 H4B . . 109.5 ?
    C3 C4 H4B . . 109.5 ?
    H4A C4 H4B . . 108.0 ?
    N1 C5 C4 . . 109.0(3) ?
    N1 C5 H5A . . 109.9 ?
    C4 C5 H5A . . 109.9 ?
    N1 C5 H5B . . 109.9 ?
    C4 C5 H5B . . 109.9 ?
    H5A C5 H5B . . 108.3 ?
    C2 C6 H6A . . 109.5 ?
    C2 C6 H6B . . 109.5 ?
    H6A C6 H6B . . 109.5 ?
    C2 C6 H6C . . 109.5 ?
    H6A C6 H6C . . 109.5 ?
    H6B C6 H6C . . 109.5 ?
    C10 C7 C7 . 5_565 119.0(3) ?
    C10 C7 C8 . . 123.1(2) ?
    C7 C7 C8 5_565 . 117.8(3) ?
    C9 C8 C7 . . 121.0(2) ?
    C9 C8 S1 . . 118.2(2) ?
    C7 C8 S1 . . 120.68(19) ?
    C8 C9 C11 . . 120.6(2) ?
    C8 C9 H9 . . 119.7 ?
    C11 C9 H9 . . 119.7 ?
    C11 C10 C7 5_565 . 121.2(2) ?
    C11 C10 H10 5_565 . 119.4 ?
    C7 C10 H10 . . 119.4 ?
    C10 C11 C9 5_565 . 120.3(3) ?
    C10 C11 H11 5_565 . 119.8 ?
    C9 C11 H11 . . 119.8 ?
    C1 N1 C5 . . 112.1(3) ?
    C1 N1 H1C . . 109.2 ?
    C5 N1 H1C . . 109.2 ?
    C1 N1 H1D . . 109.2 ?
    C5 N1 H1D . . 109.2 ?
    H1C N1 H1D . . 107.9 ?
    O3 S1 O1 . . 112.05(13) ?
    O3 S1 O2 . . 112.52(13) ?
    O1 S1 O2 . . 112.66(14) ?
    O3 S1 C8 . . 106.81(13) ?
    O1 S1 C8 . . 107.07(12) ?
    O2 S1 C8 . . 105.17(12) ?
loop_
    _geom_hbond_atom_site_label_D
    _geom_hbond_atom_site_label_H
    _geom_hbond_atom_site_label_A
    _geom_hbond_site_symmetry_A
    _geom_hbond_distance_DH
    _geom_hbond_distance_HA
    _geom_hbond_distance_DA
    _geom_hbond_angle_DHA
    N1 H1C O2 . 0.90 2.01 2.855(3) 156.1
    N1 H1D O1 4_545 0.90 1.91 2.804(3) 174.5
_iucr_refine_instructions_details
;
TITL a in C2/c
CELL 0.71073  18.1000   9.1763  15.1509  90.000 102.057  90.000
ZERR   4.00   0.0036   0.0018   0.0030   0.000   0.030   0.000
LATT 7
SYMM -X, Y, 0.5-Z
SFAC C  H  N  O  S
UNIT 88 136 8 24 8
L.S. 20
ACTA
BOND $H
HTAB N1 O2
HTAB N1 O1_$1
EQIV $1 -x+1/2, y-1/2, -z+1/2
FMAP 2
PLAN 2
WGHT    0.067500    2.193900
FVAR       0.20569
MOLE 1
C1    1    0.298205    0.564080    0.387605    11.00000    0.04352    0.07524 =
         0.07117   -0.00473    0.00724   -0.00210
AFIX  23
H1A   2    0.260740    0.494700    0.398684    11.00000   -1.20000
H1B   2    0.275435    0.660216    0.382907    11.00000   -1.20000
AFIX   0
C2    1    0.365268    0.561703    0.466094    11.00000    0.06133    0.05457 =
         0.06551   -0.00123   -0.00212   -0.00055
AFIX  13
H2    2    0.385075    0.462012    0.472674    11.00000   -1.20000
AFIX   0
C3    1    0.426119    0.659531    0.445344    11.00000    0.06293    0.05962 =
         0.09117   -0.00737   -0.01463   -0.01632
AFIX  23
H3A   2    0.471039    0.649695    0.492738    11.00000   -1.20000
H3B   2    0.409352    0.759979    0.444901    11.00000   -1.20000
AFIX   0
C4    1    0.445937    0.624783    0.355530    11.00000    0.05734    0.08250 =
         0.11187   -0.00707    0.01627   -0.02544
AFIX  23
H4A   2    0.482768    0.694677    0.343381    11.00000   -1.20000
H4B   2    0.468457    0.528548    0.358071    11.00000   -1.20000
AFIX   0
C5    1    0.377016    0.629611    0.280727    11.00000    0.08637    0.06553 =
         0.07243    0.00719    0.01852   -0.00202
AFIX  23
H5A   2    0.356605    0.727696    0.274542    11.00000   -1.20000
H5B   2    0.390243    0.602269    0.224146    11.00000   -1.20000
AFIX   0
C6    1    0.341859    0.603455    0.553160    11.00000    0.12884    0.12989 =
         0.07206   -0.00527    0.01876    0.00000
AFIX 137
H6A   2    0.319819    0.699039    0.547078    11.00000   -1.50000
H6B   2    0.385411    0.603279    0.601789    11.00000   -1.50000
H6C   2    0.305530    0.534476    0.565726    11.00000   -1.50000
AFIX   0
C7    1    0.021148    0.526458    0.042029    11.00000    0.03456    0.03526 =
         0.03563    0.00270   -0.00033    0.00822
C8    1    0.094219    0.587539    0.043282    11.00000    0.03419    0.03923 =
         0.04356    0.00130    0.00034    0.00491
C9    1    0.121801    0.596824   -0.033451    11.00000    0.03728    0.05319 =
         0.05615    0.00043    0.00829    0.00062
AFIX  43
H9    2    0.168723    0.639442   -0.031560    11.00000   -1.20000
AFIX   0
C10   1   -0.010799    0.518086    0.119385    11.00000    0.04378    0.05261 =
         0.03857    0.00028   -0.00011    0.00178
AFIX  43
H10   2    0.015969    0.554727    0.173995    11.00000   -1.20000
AFIX   0
C11   1    0.080047    0.542636   -0.115433    11.00000    0.05091    0.06933 =
         0.04207    0.00012    0.01200   -0.00004
AFIX  43
H11   2    0.099766    0.548225   -0.167307    11.00000   -1.20000
AFIX   0
N1    3    0.320075    0.527643    0.301850    11.00000    0.04524    0.04840 =
         0.06298   -0.00005   -0.01217    0.00771
AFIX  23
H1C   2    0.278795    0.529820    0.256893    11.00000   -1.20000
H1D   2    0.338847    0.436519    0.305204    11.00000   -1.20000
AFIX   0
O1    4    0.112093    0.751657    0.186457    11.00000    0.06080    0.05390 =
         0.06764   -0.01873    0.00751   -0.00396
O2    4    0.168346    0.512450    0.200699    11.00000    0.06288    0.05707 =
         0.06231    0.00954   -0.02326    0.00074
O3    4    0.221313    0.703730    0.124465    11.00000    0.04419    0.07229 =
         0.07912   -0.00997    0.00256   -0.01368
S1    5    0.153601    0.643751    0.146782    11.00000    0.03995    0.04422 =
         0.04928   -0.00289   -0.00773   -0.00029
HKLF 4
REM  a in C2/c
REM R1 =  0.0566 for   1835 Fo > 4sig(Fo)  and  0.0968 for all   2816 data
REM    146 parameters refined using      0 restraints
END
WGHT      0.0582      2.0563
REM Highest difference peak  0.649,  deepest hole -0.281,  1-sigma level  0.050
Q1    1   0.5000  0.3681  0.2500  10.50000  0.05    0.65
Q2    1   0.1773  0.7149  0.0769  11.00000  0.05    0.22
;
data_global
_journal_date_recd_electronic     2012-04-24
_journal_date_accepted     2012-05-04
_journal_name_full     'Acta Crystallographica, Section E'
_journal_year     2012
_journal_volume     68
_journal_issue      6
_journal_page_first     o1687
_journal_page_last     o1687
_journal_paper_category     QO
_journal_paper_doi     10.1107/S160053681202003X
_journal_coeditor_code     CV5290
_publ_contact_author_name     'Qian Xu'
_publ_contact_author_address
;
Ordered Matter Science Research Center,
College of Chemistry and Chemical Engineering,
Southeast University,
Nanjing 211189, People's Republic of China
;
_publ_contact_author_email     'xqchem@yahoo.com.cn'
_publ_contact_author_fax     '862552090626'
_publ_contact_author_phone     '862552090626'
_publ_section_title
;
Bis(3-methylpiperidinium) naphthalene-1,5-disulfonate
;
loop_
    _publ_author_name
    _publ_author_footnote
    _publ_author_address
    'Xu, Qian' .
;
Ordered Matter Science Research Center,
College of Chemistry and Chemical Engineering,
Southeast University,
Nanjing 211189, People's Republic of China
;
