# Supplementary material for: Bis(3-methyl­piperidinium) naphthalene-1,5-disulfonate
Source: Acta Crystallogr Sect E Struct Rep Online. 2012 May 12;68(Pt 6):o1687. doi: 10.1107/S160053681202003X (PMC3379283; doi:10.1107/S160053681202003X)
Supplement: Supplementary file 2 [file e-68-o1687-Isup2.hkl]

# 
# h,k,l, Fc-squared, Fo-squared, sigma(Fo-squared) and status flag 
# 
data_I
_shelx_title ' a in C2/c' 
_shelx_refln_list_code          4 
_shelx_F_calc_maximum      355.69 
_exptl_crystal_F_000      1040.00 
_reflns_d_resolution_high  0.7702 
 
loop_ 
 _symmetry_equiv_pos_as_xyz 
 'x, y, z' 
 '-x, y, -z+1/2' 
 'x+1/2, y+1/2, z' 
 '-x+1/2, y+1/2, -z+1/2' 
 '-x, -y, -z' 
 'x, -y, z-1/2' 
 '-x+1/2, -y+1/2, -z' 
 'x+1/2, -y+1/2, z-1/2' 
 
_cell_length_a    18.1000 
_cell_length_b     9.1763 
_cell_length_c    15.1509 
_cell_angle_alpha  90.000 
_cell_angle_beta  102.057 
_cell_angle_gamma  90.000 
 
_shelx_F_squared_multiplier     1.000 
 
loop_ 
 _refln_index_h 
 _refln_index_k 
 _refln_index_l 
 _refln_F_squared_calc 
 _refln_F_squared_meas 
 _refln_F_squared_sigma 
 _refln_observed_status 
   4   0   0    49388.51    46514.86    242.37 o 
   6   0   0    10919.31    10941.25    109.61 o 
   8   0   0      727.30      743.61     18.32 o 
  10   0   0       49.87       47.68     11.74 o 
  12   0   0      713.63      773.24     27.12 o 
  14   0   0      496.61      495.02     40.46 o 
  16   0   0      798.02      712.59     62.16 o 
  18   0   0       98.58      159.57     34.38 o 
  20   0   0        2.34        4.76     22.26 o 
  22   0   0      131.06       75.50     41.60 o 
   3   1   0     4695.14     3895.57     21.38 o 
   5   1   0       46.64       45.80      3.62 o 
   7   1   0     5141.00     4752.39     40.45 o 
   9   1   0      120.14      146.81      8.83 o 
  11   1   0      691.41      765.42     16.93 o 
  13   1   0     3048.72     2899.47     42.45 o 
  15   1   0     1024.84     1015.18     25.95 o 
  17   1   0      348.47      386.85     23.89 o 
  19   1   0       85.73      125.62     23.36 o 
  21   1   0       52.84       25.20     19.91 o 
   0   2   0    29677.25    28449.86    155.29 o 
   2   2   0     1435.07     1679.86     21.13 o 
   4   2   0      458.11      426.16      9.10 o 
   6   2   0    11072.25    10811.35     93.16 o 
   8   2   0     1038.25      923.46     22.54 o 
  10   2   0      318.26      376.75     11.47 o 
  12   2   0     1084.34     1025.21     22.29 o 
  14   2   0      210.76      196.03     16.71 o 
  16   2   0      177.27      195.00     18.74 o 
  18   2   0      253.91      312.21     24.23 o 
  20   2   0       60.07       65.09     23.21 o 
  22   2   0        7.55       25.77     27.75 o 
   1   3   0     6325.23     7112.68     50.80 o 
   3   3   0    21605.79    21394.12    153.11 o 
   5   3   0     1054.78      844.45     15.10 o 
   7   3   0      377.73      328.46      9.88 o 
   9   3   0       91.45      101.46     10.81 o 
  11   3   0     1535.71     1535.39     25.28 o 
  13   3   0      235.83      258.23     17.86 o 
  15   3   0      167.07      170.03     18.13 o 
  17   3   0      244.81      244.27     34.09 o 
  19   3   0      269.12      237.62     26.31 o 
  21   3   0       86.16       63.45     55.07 o 
   0   4   0       36.41       47.88     23.54 o 
   2   4   0        7.01        5.56      7.31 o 
   4   4   0     6701.04     6196.40     71.15 o 
   6   4   0       63.25       85.59      8.91 o 
   8   4   0        7.24       21.90      7.28 o 
  10   4   0     4459.62     4342.90     72.87 o 
  12   4   0        5.54       16.12     12.45 o 
  14   4   0      651.24      703.61     29.07 o 
  16   4   0      231.04      255.68     26.54 o 
  18   4   0        0.02        4.91     14.62 o 
  20   4   0      395.53      367.36     36.05 o 
   1   5   0      665.04      676.01     16.97 o 
   3   5   0       75.39       87.39      8.51 o 
   5   5   0     2889.61     3037.79     44.26 o 
   7   5   0       10.48       25.29      9.30 o 
   9   5   0       14.29       24.80      9.37 o 
  11   5   0      235.77      278.85     37.51 o 
  13   5   0       94.51      110.54     16.82 o 
  15   5   0        5.27        4.97     12.46 o 
  17   5   0        9.33       21.16     15.82 o 
  19   5   0        4.96       16.84     19.28 o 
   0   6   0      693.48      658.97     35.94 o 
   2   6   0       58.56       66.42      9.31 o 
   4   6   0      750.03      705.19     26.92 o 
   6   6   0     2800.08     2766.20     47.77 o 
   8   6   0      407.29      383.39     16.77 o 
  10   6   0     1155.07     1049.27     33.75 o 
  12   6   0     1301.46     1148.74     40.35 o 
  14   6   0      245.03      262.42     32.06 o 
  16   6   0       82.14       79.33     21.67 o 
  18   6   0        4.26       91.78     49.01 o 
   1   7   0      301.01      309.56     15.46 o 
   3   7   0     1479.99     1474.10     31.16 o 
   5   7   0      819.54      804.59     24.35 o 
   7   7   0     3519.90     3190.41     78.16 o 
   9   7   0      775.82      733.62     25.39 o 
  11   7   0       20.78       18.04     12.83 o 
  13   7   0      439.09      434.95     39.85 o 
  15   7   0       23.21       22.36     18.29 o 
  17   7   0      189.83      230.29     39.35 o 
   0   8   0     1037.57     1150.16     66.28 o 
   2   8   0       23.81       27.96     11.49 o 
   4   8   0      427.11      379.76     31.66 o 
   6   8   0      678.01      761.14     30.84 o 
   8   8   0       53.78       60.52     20.75 o 
  10   8   0      174.45      125.99     24.04 o 
  12   8   0       47.94       44.27     21.43 o 
  14   8   0       13.07       16.26     19.80 o 
  16   8   0        0.35       57.10     79.92 o 
   1   9   0       39.72       58.51     27.26 o 
   3   9   0       17.61       19.12     14.16 o 
   5   9   0       17.73       27.58     16.70 o 
   7   9   0        1.38       26.23     15.55 o 
   9   9   0       77.73      105.30     23.83 o 
  11   9   0       12.03       25.65     21.37 o 
  13   9   0        1.50        1.78     19.94 o 
  15   9   0       19.62      -10.03     26.46 o 
   0  10   0      345.74      543.87     62.47 o 
   2  10   0        4.99       52.97     23.71 o 
   4  10   0      310.92      312.06     34.50 o 
   6  10   0       99.15      104.76     26.59 o 
   8  10   0        2.40        6.12     31.02 o 
  10  10   0      214.86      199.80     41.96 o 
  12  10   0       23.21      -11.46     35.10 o 
   1  11   0        0.28       20.34     21.78 o 
   3  11   0       21.72       55.91     33.06 o 
   5  11   0       30.52       24.19     24.69 o 
   7  11   0       46.59       62.33     81.94 o 
 -23   1   1       45.87       22.11     29.92 o 
 -21   1   1       19.20        8.40     18.37 o 
 -19   1   1      276.75      267.87     30.30 o 
 -17   1   1       57.43      111.17     16.50 o 
 -15   1   1     1647.80     1576.04     34.05 o 
 -13   1   1      435.48      422.43     15.73 o 
 -11   1   1      430.18      441.87     15.26 o 
  -9   1   1       66.60       53.11      9.93 o 
  -7   1   1     6313.51     6762.85     61.64 o 
  -5   1   1     3635.58     3570.80     28.01 o 
  -3   1   1     6316.67     5665.61     39.76 o 
   3   1   1    10342.46    10084.63     55.80 o 
   5   1   1      813.95      716.51      7.55 o 
   7   1   1       47.26       70.10      4.80 o 
   9   1   1     1237.30     1257.94     19.42 o 
  11   1   1       64.98       62.86      7.30 o 
  13   1   1     1239.33     1289.16     26.48 o 
  15   1   1       26.19       35.64     12.15 o 
  17   1   1     1055.94      980.20     35.54 o 
  19   1   1      271.33      261.25     28.87 o 
  21   1   1       14.69       27.16     22.12 o 
 -22   2   1       58.21       86.52     29.92 o 
 -20   2   1       86.06       79.99     22.69 o 
 -18   2   1      309.35      327.85     25.59 o 
 -16   2   1      816.51      782.76     30.54 o 
 -14   2   1        5.16       35.96     12.13 o 
 -12   2   1     1026.19      980.38     21.56 o 
 -10   2   1     1499.72     1527.33     24.06 o 
  -8   2   1      276.73      316.64     11.87 o 
  -6   2   1     4365.82     3914.87     35.57 o 
  -4   2   1      626.86      789.04     13.97 o 
  -2   2   1    84943.89    85114.01    407.91 o 
   0   2   1    47069.34    45385.72    160.06 o 
   2   2   1    50412.25    49087.38    228.04 o 
   4   2   1     3353.34     3261.83     27.35 o 
   6   2   1     1122.94     1074.09     12.26 o 
   8   2   1      391.82      307.30     12.75 o 
  10   2   1     1294.43     1260.22     37.58 o 
  12   2   1      453.37      482.55     19.39 o 
  14   2   1     1261.68     1262.76     34.68 o 
  16   2   1       93.50      145.73     17.55 o 
  18   2   1       21.16       33.70     14.71 o 
  20   2   1      270.75      323.54     35.86 o 
  22   2   1       15.67       24.09     23.39 o 
 -21   3   1       25.67       42.25     26.68 o 
 -19   3   1       60.14       84.57     20.29 o 
 -17   3   1      147.85      132.14     19.64 o 
 -15   3   1      374.59      369.58     22.48 o 
 -13   3   1       22.37       46.04     10.20 o 
 -11   3   1      312.20      269.87     20.20 o 
  -9   3   1     1677.65     1618.48     29.91 o 
  -7   3   1     5632.01     5720.58     70.71 o 
  -5   3   1     1096.59     1199.86     19.30 o 
  -3   3   1      693.38      639.25     16.13 o 
  -1   3   1      374.85      296.17     11.26 o 
   1   3   1     5318.29     5261.52     39.77 o 
   3   3   1     7145.59     8077.88     84.60 o 
   5   3   1      776.53      898.45     13.75 o 
   7   3   1      808.84      771.68     16.77 o 
   9   3   1     1908.52     1726.26     27.12 o 
  11   3   1       17.22       25.02     11.07 o 
  13   3   1     3325.09     3370.77     63.65 o 
  15   3   1        0.86        7.57     15.76 o 
  17   3   1      261.51      290.39     32.27 o 
  19   3   1        0.09       12.91     19.34 o 
  21   3   1       14.32       -0.85     16.98 o 
 -20   4   1       54.84       55.03     24.69 o 
 -18   4   1       42.27       32.71     17.73 o 
 -16   4   1       54.78       63.00     19.31 o 
 -14   4   1       68.31       51.23     13.81 o 
 -12   4   1     1128.67     1062.22     24.71 o 
 -10   4   1      330.15      378.55     24.37 o 
  -8   4   1       68.34       88.17      8.59 o 
  -6   4   1     2054.70     2188.02     33.15 o 
  -4   4   1       22.20       22.25     10.06 o 
  -2   4   1     1314.90     1262.46     26.95 o 
   0   4   1      239.69      199.36      9.04 o 
   2   4   1     2742.94     2911.27     40.90 o 
   4   4   1     1082.94     1116.99     17.68 o 
   6   4   1       35.54       38.67      8.97 o 
   8   4   1      241.00      213.10     17.28 o 
  10   4   1      869.36      867.23     27.02 o 
  12   4   1      557.13      573.34     34.86 o 
  14   4   1     1043.04     1006.04     34.25 o 
  16   4   1      314.36      377.98     29.83 o 
  18   4   1        0.01       -3.11     14.57 o 
  20   4   1       62.82       28.42     21.72 o 
 -21   5   1        9.91       11.72     25.11 o 
 -19   5   1      169.85      130.07     28.44 o 
 -17   5   1      123.84      167.40     42.36 o 
 -15   5   1      142.79      193.22     19.97 o 
 -13   5   1     1346.41     1256.43     38.29 o 
 -11   5   1      161.70      180.81     23.82 o 
  -9   5   1     4397.38     4141.31     56.45 o 
  -7   5   1       53.98       59.57     10.08 o 
  -5   5   1     8295.54     8479.88    102.46 o 
  -3   5   1      117.67       80.86     12.02 o 
  -1   5   1      755.78      684.46     18.95 o 
   1   5   1      167.73      179.44      9.43 o 
   3   5   1     7374.30     7233.15     71.11 o 
   5   5   1     1197.44     1157.46     21.47 o 
   7   5   1     1555.95     1566.20     27.76 o 
   9   5   1      171.87      153.21     12.13 o 
  11   5   1      367.59      367.87     25.24 o 
  13   5   1      316.26      286.03     23.63 o 
  15   5   1        7.87       43.17     23.20 o 
  17   5   1      615.04      651.95     37.96 o 
  19   5   1       13.48       34.64     19.04 o 
 -20   6   1       25.45       25.56     28.15 o 
 -18   6   1       41.61       43.33     23.63 o 
 -16   6   1        2.23       -2.81     13.42 o 
 -14   6   1      105.87      102.38     19.24 o 
 -12   6   1      321.05      318.76     22.98 o 
 -10   6   1      310.01      351.64     20.00 o 
  -8   6   1      219.75      245.89     17.11 o 
  -6   6   1      320.77      348.66     17.73 o 
  -4   6   1     1832.95     1689.16     63.50 o 
  -2   6   1       26.42       31.19     10.85 o 
   0   6   1       36.43       20.12      7.16 o 
   2   6   1      850.27      883.35     20.70 o 
   4   6   1     1603.30     1635.18     31.25 o 
   6   6   1     1178.14     1203.76     26.20 o 
   8   6   1      798.57      822.31     22.81 o 
  10   6   1     1354.44     1419.15     38.15 o 
  12   6   1       59.71       78.10     18.04 o 
  14   6   1      110.04      126.16     35.85 o 
  16   6   1      210.11      221.55     25.62 o 
  18   6   1       73.02       31.13     22.48 o 
 -17   7   1        2.90       17.87     23.82 o 
 -15   7   1       46.46       28.77     17.74 o 
 -13   7   1       10.30        9.37     13.44 o 
 -11   7   1       26.90       39.85     23.56 o 
  -9   7   1       86.34       84.11     18.29 o 
  -7   7   1       47.55       49.71     11.75 o 
  -5   7   1        1.52       -1.10      7.78 o 
  -3   7   1      638.94      583.03     19.35 o 
  -1   7   1       18.67       28.43     19.33 o 
   1   7   1      145.76      190.02     16.61 o 
   3   7   1        7.60       18.03     12.63 o 
   5   7   1      734.47      630.50     23.63 o 
   7   7   1      751.73      743.52     32.46 o 
   9   7   1       59.34       82.39     13.07 o 
  11   7   1      336.33      319.10     23.49 o 
  13   7   1       45.29       95.11     48.71 o 
  15   7   1       45.40       17.91     19.31 o 
  17   7   1        2.43       10.78     22.63 o 
 -16   8   1       78.24       73.97     32.29 o 
 -14   8   1       69.78       66.96     40.41 o 
 -12   8   1      434.97      359.59     32.82 o 
 -10   8   1        8.31       -5.05     11.32 o 
  -8   8   1      504.15      460.51     23.70 o 
  -6   8   1      724.90      638.41     25.24 o 
  -4   8   1      150.05      170.39     16.06 o 
  -2   8   1      346.15      310.34     18.03 o 
   0   8   1     1292.51     1184.79     31.64 o 
   2   8   1       23.27       79.85     35.40 o 
   4   8   1      387.53      407.10     25.39 o 
   6   8   1     1449.65     1322.93     41.45 o 
   8   8   1      481.96      478.37     27.43 o 
  10   8   1      651.64      641.48     39.86 o 
  12   8   1       20.13        8.14     16.78 o 
  14   8   1      123.61      120.72     39.80 o 
  16   8   1       18.73       17.77     26.66 o 
 -15   9   1      150.26      109.88     45.85 o 
 -13   9   1       43.58       29.61     24.10 o 
 -11   9   1        4.88       32.05     22.80 o 
  -9   9   1      367.17      343.26     28.28 o 
  -7   9   1      130.82      177.15     21.71 o 
  -5   9   1      276.57      273.34     23.07 o 
  -3   9   1      195.56      248.08     26.77 o 
  -1   9   1       35.89       26.32     14.64 o 
   1   9   1      396.33      390.00     26.94 o 
   3   9   1      145.59      145.76     26.03 o 
   5   9   1      164.39      203.90     24.07 o 
   7   9   1     1423.55     1339.19     47.71 o 
   9   9   1       77.87       43.77     23.78 o 
  11   9   1      100.68      154.52     46.52 o 
  13   9   1      112.75      135.96     32.07 o 
 -12  10   1       12.20       -1.56     27.39 o 
 -10  10   1       28.87       31.60     28.02 o 
  -8  10   1      132.99      170.34     44.31 o 
  -6  10   1       83.14       91.62     25.16 o 
  -4  10   1        0.51        2.92     36.71 o 
  -2  10   1        7.67       21.73     20.21 o 
   0  10   1      306.78      307.44     32.45 o 
   2  10   1        3.00      -19.10     19.84 o 
   4  10   1       58.86       62.71     25.49 o 
   6  10   1      411.04      435.78     39.38 o 
   8  10   1      118.36       82.47     32.55 o 
  10  10   1       13.66       39.23     29.75 o 
  12  10   1        5.42       17.72     48.22 o 
  -9  11   1        8.99       -5.44     43.49 o 
  -7  11   1       10.73        2.50     23.91 o 
  -5  11   1        0.08       23.08     24.45 o 
  -3  11   1       70.15       38.12     24.43 o 
  -1  11   1       14.86       16.82     23.40 o 
   1  11   1        6.01       -1.25     19.08 o 
   3  11   1       82.25       60.73     26.51 o 
   5  11   1      118.59      132.07     56.42 o 
   7  11   1       17.93       23.71     29.01 o 
 -22   0   2      110.35      179.17     46.77 o 
 -20   0   2       17.81       39.21     30.78 o 
 -18   0   2     2385.52     2165.05     68.04 o 
 -16   0   2       80.80       94.16     25.31 o 
 -14   0   2     1384.73     1289.15     50.48 o 
 -12   0   2     2410.20     2422.49     52.42 o 
 -10   0   2     1071.98     1035.44     33.22 o 
  -8   0   2     2939.83     2470.85    152.68 o 
  -6   0   2      359.33      340.43     13.97 o 
  -4   0   2     8500.86     9192.91     79.40 o 
  -2   0   2   126517.71   116883.03    478.49 o 
   2   0   2    26747.94    28160.63    146.90 o 
   4   0   2    21111.93    20055.01    141.61 o 
   6   0   2     9213.01    10897.56     99.94 o 
   8   0   2       84.40       80.35      8.25 o 
  10   0   2      132.79      128.89     10.76 o 
  12   0   2      652.40      556.60     21.94 o 
  14   0   2       28.53       29.02     11.92 o 
  16   0   2       49.40       64.80     24.43 o 
  18   0   2      114.64      141.74     35.03 o 
  20   0   2      282.43      281.42     47.65 o 
  22   0   2       67.36       59.91     48.22 o 
 -23   1   2        3.15       -5.32     25.91 o 
 -21   1   2       21.19       23.39     30.12 o 
 -19   1   2      275.50      309.71     25.48 o 
 -17   1   2      566.02      539.02     25.07 o 
 -15   1   2      427.26      472.39     19.86 o 
 -13   1   2      143.15      215.78     13.14 o 
 -11   1   2      454.54      370.46     13.28 o 
  -9   1   2     9035.68     9807.42     97.29 o 
  -7   1   2       40.01       37.05      8.64 o 
  -5   1   2    13206.78    13250.70     95.29 o 
  -3   1   2      281.41      466.06     12.04 o 
  -1   1   2      832.35     1082.08     14.14 o 
   1   1   2     1962.35     1820.58     14.35 o 
   3   1   2     9886.02    11332.94     39.03 o 
   5   1   2     5455.88     5572.83     49.53 o 
   7   1   2     1348.00     1372.08     13.89 o 
   9   1   2        1.81        8.38      4.53 o 
  11   1   2     2987.02     2932.09     35.08 o 
  13   1   2     1873.06     1763.97     38.33 o 
  15   1   2      864.37      815.00     27.41 o 
  17   1   2     1239.90     1156.68     47.33 o 
  19   1   2        6.31       -0.44     14.23 o 
  21   1   2       74.56       44.00     22.87 o 
 -22   2   2       26.46       25.64     25.33 o 
 -20   2   2       55.90       15.49     16.30 o 
 -18   2   2       37.32       63.05     17.52 o 
 -16   2   2       70.94       65.44     14.38 o 
 -14   2   2      124.43      134.52     12.30 o 
 -12   2   2       21.14       70.25      9.11 o 
 -10   2   2      247.09      239.14     12.92 o 
  -8   2   2    15418.47    16243.34    128.92 o 
  -6   2   2       68.12       78.62      7.78 o 
  -4   2   2     8511.34     8492.45     62.40 o 
  -2   2   2      393.92      428.53     10.31 o 
   0   2   2     1776.84     1921.61     21.96 o 
   2   2   2    11340.44    12088.12     56.79 o 
   4   2   2      821.69      829.87     11.08 o 
   6   2   2     3389.18     3494.98     53.27 o 
   8   2   2      636.19      671.22     21.66 o 
  10   2   2     1735.06     1604.34     31.55 o 
  12   2   2     2606.29     2461.20     45.51 o 
  14   2   2      472.37      506.05     23.83 o 
  16   2   2        4.33        2.17     12.75 o 
  18   2   2       62.88       80.55     21.67 o 
  20   2   2      130.18      140.57     29.58 o 
  22   2   2       18.66       28.30     23.47 o 
 -21   3   2       97.05       46.33     26.46 o 
 -19   3   2       15.85       32.10     16.59 o 
 -17   3   2        5.02        9.45     18.91 o 
 -15   3   2     1551.66     1425.84     33.44 o 
 -13   3   2      165.03      153.06     16.23 o 
 -11   3   2      936.30      846.51     19.70 o 
  -9   3   2     1222.98     1311.02     24.14 o 
  -7   3   2      576.31      611.16     16.72 o 
  -5   3   2     7335.63     6538.01     55.64 o 
  -3   3   2     4010.88     4169.44     35.43 o 
  -1   3   2     5630.65     5575.26     46.95 o 
   1   3   2    12247.13    11434.46     72.55 o 
   3   3   2       33.42       76.83      5.87 o 
   5   3   2      479.41      514.34     10.35 o 
   7   3   2        0.97       10.30      3.86 o 
   9   3   2      116.89      133.76     12.23 o 
  11   3   2      124.34      182.55     21.61 o 
  13   3   2      172.49      203.12     17.74 o 
  15   3   2     1220.92     1234.63     43.25 o 
  17   3   2      474.25      510.57     28.78 o 
  19   3   2      144.09      141.54     28.19 o 
  21   3   2       81.26       60.60     26.20 o 
 -22   4   2      258.24      235.06     40.04 o 
 -20   4   2        0.21      -12.70     18.44 o 
 -18   4   2      108.01      155.91     22.95 o 
 -16   4   2      562.12      575.38     29.53 o 
 -14   4   2        9.45       17.60     14.76 o 
 -12   4   2      988.61     1067.61     25.88 o 
 -10   4   2        7.02       20.02      9.91 o 
  -8   4   2      433.08      336.44     14.19 o 
  -6   4   2       44.43      128.56     15.64 o 
  -4   4   2      263.38      265.21      9.87 o 
  -2   4   2       12.45       84.29      6.61 o 
   0   4   2     3079.11     2887.01     54.81 o 
   2   4   2     2423.46     2684.43     29.02 o 
   4   4   2     4224.30     4664.39     44.97 o 
   6   4   2       26.79       20.53      8.16 o 
   8   4   2     3172.78     3339.13     42.09 o 
  10   4   2      995.67      965.85     28.07 o 
  12   4   2     2177.46     2237.01     49.89 o 
  14   4   2     1401.35     1496.41     45.68 o 
  16   4   2       59.84       60.01     17.99 o 
  18   4   2      634.62      819.87     48.08 o 
  20   4   2       86.72       36.58     28.27 o 
 -21   5   2       12.32       -8.09     25.31 o 
 -19   5   2       14.45       23.75     20.92 o 
 -17   5   2       98.61       62.20     21.66 o 
 -15   5   2        9.77       10.46     14.61 o 
 -13   5   2      200.60      174.50     14.07 o 
 -11   5   2       76.17       95.94     12.19 o 
  -9   5   2       24.86       37.94     12.07 o 
  -7   5   2       49.03       75.21     13.61 o 
  -5   5   2     2567.83     2666.28     36.97 o 
  -3   5   2       12.89       31.10      8.39 o 
  -1   5   2        2.48       10.04      5.62 o 
   1   5   2     1043.90     1107.27     20.52 o 
   3   5   2     1987.36     1932.57     68.19 o 
   5   5   2      446.46      451.54     15.01 o 
   7   5   2       14.30       23.11     16.51 o 
   9   5   2      147.74      137.48     13.65 o 
  11   5   2      181.19      164.31     17.17 o 
  13   5   2      463.92      431.84     25.33 o 
  15   5   2      124.89      152.41     21.30 o 
  17   5   2        2.92       15.38     16.90 o 
  19   5   2       91.98      106.48     45.82 o 
 -20   6   2        0.01      -20.82     26.96 o 
 -18   6   2        1.24       16.21     23.71 o 
 -16   6   2        5.95       30.88     16.44 o 
 -14   6   2      253.75      273.36     24.23 o 
 -12   6   2      893.98      837.87     35.08 o 
 -10   6   2      101.91      128.15     13.19 o 
  -8   6   2     1289.50     1238.45     28.73 o 
  -6   6   2      504.96      457.85     17.95 o 
  -4   6   2        0.08       -1.27      6.60 o 
  -2   6   2     2576.20     2382.94     44.15 o 
   0   6   2      866.44      918.76     29.36 o 
   2   6   2        1.60        9.93      6.59 o 
   4   6   2     3073.10     2839.50     86.59 o 
   6   6   2      210.12      252.67     17.65 o 
   8   6   2      916.97      903.22     24.78 o 
  10   6   2      637.11      511.04     32.69 o 
  12   6   2      443.01      403.00     35.15 o 
  14   6   2      168.03      207.08     24.49 o 
  16   6   2       13.14       15.57     18.45 o 
  18   6   2        1.66       30.81     22.49 o 
 -17   7   2        8.23       -8.50     19.57 o 
 -15   7   2      438.08      458.57     36.21 o 
 -13   7   2       82.00       82.10     27.25 o 
 -11   7   2      716.50      709.03     27.29 o 
  -9   7   2      977.69      916.11     28.39 o 
  -7   7   2      456.23      481.71     20.88 o 
  -5   7   2     2014.84     1870.86     37.97 o 
  -3   7   2      340.20      381.66     16.99 o 
  -1   7   2      391.44      409.29     16.12 o 
   1   7   2     1211.70     1134.51     31.92 o 
   3   7   2       16.71       28.16     12.40 o 
   5   7   2     3274.95     3274.73     75.38 o 
   7   7   2      235.24      219.04     28.19 o 
   9   7   2       68.64      112.46     20.62 o 
  11   7   2      266.55      269.78     29.63 o 
  13   7   2      153.09      192.82     25.95 o 
  15   7   2       20.22       55.01     24.31 o 
  17   7   2      125.59       82.93     30.21 o 
 -16   8   2        9.42        0.29     22.57 o 
 -14   8   2       17.44       -0.98     19.30 o 
 -12   8   2       33.42       42.36     17.15 o 
 -10   8   2       56.68       70.14     16.04 o 
  -8   8   2      168.83      188.37     19.91 o 
  -6   8   2      290.08      263.88     20.36 o 
  -4   8   2      495.26      431.09     24.28 o 
  -2   8   2      848.28      791.46     37.40 o 
   0   8   2      842.17      878.85     36.31 o 
   2   8   2      323.54      366.62     26.07 o 
   4   8   2      666.34      550.79     28.02 o 
   6   8   2      132.86      155.64     28.93 o 
   8   8   2      463.84      480.51     33.90 o 
  10   8   2      147.90      180.63     27.89 o 
  12   8   2       59.15       45.19     21.90 o 
  14   8   2        8.09       -8.02     19.11 o 
  16   8   2       30.53       37.77     30.42 o 
 -15   9   2       43.03       28.71     36.30 o 
 -13   9   2        4.92       12.38     23.10 o 
 -11   9   2        4.65       -5.53     17.07 o 
  -9   9   2       19.02       18.01     15.94 o 
  -7   9   2        0.00       -4.07     15.52 o 
  -5   9   2       20.41       55.99     16.21 o 
  -3   9   2       23.33       85.97     32.60 o 
  -1   9   2      204.99      213.19     45.24 o 
   1   9   2       28.00       34.42     15.75 o 
   3   9   2        0.20      -15.21     15.21 o 
   5   9   2      148.20      215.67     24.25 o 
   7   9   2       16.32       16.21     19.80 o 
   9   9   2      342.41      328.25     33.79 o 
  11   9   2       13.16       51.22     31.49 o 
  13   9   2        0.00       -9.09     20.31 o 
 -12  10   2       42.42       84.24     41.11 o 
 -10  10   2        5.83      -13.47     29.25 o 
  -8  10   2       83.84       94.76     26.48 o 
  -6  10   2      115.96       77.77     26.52 o 
  -4  10   2        0.10       16.19     19.00 o 
  -2  10   2      357.40      392.37     37.31 o 
   0  10   2       68.43       86.04     30.77 o 
   2  10   2      339.74      328.97     35.65 o 
   4  10   2      319.42      351.13     32.63 o 
   6  10   2      136.40      158.26     30.84 o 
   8  10   2      558.59      540.54     44.35 o 
  10  10   2        9.12       41.35     26.23 o 
  -9  11   2       52.80        2.03     29.35 o 
  -7  11   2       18.30       -2.29     31.08 o 
  -5  11   2       29.50       32.37     25.31 o 
  -3  11   2        5.99       25.97     23.15 o 
  -1  11   2        2.57       65.28     43.20 o 
   1  11   2       74.87       52.46     25.38 o 
   3  11   2       15.75       25.54     23.72 o 
   5  11   2      241.16      340.99     63.04 o 
   7  11   2       62.00       82.32     33.73 o 
 -23   1   3        7.60      -15.30     29.16 o 
 -21   1   3      123.45      156.85     29.67 o 
 -19   1   3       21.69       23.34     15.29 o 
 -17   1   3      749.43      738.28     26.48 o 
 -15   1   3      232.43      243.80     16.70 o 
 -13   1   3      370.83      315.94     16.98 o 
 -11   1   3     1729.80     1821.93     33.24 o 
  -9   1   3      952.47     1020.91     18.17 o 
  -7   1   3      418.56      293.48      8.01 o 
  -5   1   3      552.29      541.09     11.22 o 
  -3   1   3     2143.43     2294.92     26.01 o 
  -1   1   3    11330.90    10963.15     58.97 o 
   1   1   3    11443.19    11944.46     58.57 o 
   3   1   3     4318.10     4499.01     32.83 o 
   5   1   3    10821.01    10408.77     92.94 o 
   7   1   3     1143.39     1074.40     23.08 o 
   9   1   3      414.31      427.28     19.17 o 
  11   1   3      237.04      243.55     13.90 o 
  13   1   3      469.01      416.32     19.52 o 
  15   1   3     2217.83     2097.97     51.43 o 
  17   1   3       95.03       95.73     21.68 o 
  19   1   3      109.66      112.42     25.72 o 
  21   1   3       53.63       37.83     24.46 o 
 -22   2   3       62.64       84.10     40.21 o 
 -20   2   3      434.37      449.51     34.64 o 
 -18   2   3      591.98      573.38     29.51 o 
 -16   2   3      386.38      337.44     24.47 o 
 -14   2   3     1369.74     1418.41     34.69 o 
 -12   2   3     1273.03     1207.41     26.69 o 
 -10   2   3      462.47      407.91     14.76 o 
  -8   2   3      432.74      470.90     15.27 o 
  -6   2   3      261.89      271.15     11.52 o 
  -4   2   3      151.85       78.41      7.86 o 
  -2   2   3     4044.73     4209.86     33.93 o 
   0   2   3     2151.29     2631.37     13.63 o 
   2   2   3     2152.16     1673.32     15.09 o 
   4   2   3    10559.57    11319.78     69.09 o 
   6   2   3     1015.08     1121.38     23.68 o 
   8   2   3     3994.34     3934.57     52.00 o 
  10   2   3       64.27       89.34     10.95 o 
  12   2   3     2534.21     2535.13     48.33 o 
  14   2   3        1.57       17.23     11.41 o 
  16   2   3      354.70      368.51     24.45 o 
  18   2   3      397.53      542.23     39.36 o 
  20   2   3        3.10       18.97     20.52 o 
 -21   3   3       44.58        2.76     16.66 o 
 -19   3   3       44.85       54.93     21.14 o 
 -17   3   3        0.03       19.50     14.39 o 
 -15   3   3       21.19       30.56     11.42 o 
 -13   3   3        1.58       -6.45      7.66 o 
 -11   3   3     1413.73     1583.69     30.03 o 
  -9   3   3      485.32      528.40     14.31 o 
  -7   3   3     6063.61     6130.61     73.31 o 
  -5   3   3     4572.99     5042.65     53.27 o 
  -3   3   3      575.58      693.65     11.28 o 
  -1   3   3      209.80      222.20      6.33 o 
   1   3   3     3232.84     3552.76     49.73 o 
   3   3   3      789.97      900.58     12.01 o 
   5   3   3      317.00      228.27     10.52 o 
   7   3   3        0.01        5.90      8.39 o 
   9   3   3      506.21      513.52     18.56 o 
  11   3   3     5367.06     5209.96     79.72 o 
  13   3   3       54.00       65.92     15.76 o 
  15   3   3     1484.60     1430.30     43.34 o 
  17   3   3        9.13      -11.57     14.30 o 
  19   3   3      120.26       88.68     24.75 o 
  21   3   3        0.34        2.09     18.65 o 
 -22   4   3       13.87      -13.55     25.00 o 
 -20   4   3       16.21       35.56     22.52 o 
 -18   4   3        9.41        6.03     15.01 o 
 -16   4   3        3.74       -5.07     10.98 o 
 -14   4   3      496.18      510.04     30.82 o 
 -12   4   3       38.29       49.28     13.65 o 
 -10   4   3      316.22      415.55     17.15 o 
  -8   4   3        2.91       -4.05      6.13 o 
  -6   4   3     1900.57     1890.06     26.16 o 
  -4   4   3      731.91      675.52     17.63 o 
  -2   4   3       94.58      111.68     10.83 o 
   0   4   3      927.39      840.71     17.61 o 
   2   4   3     3861.10     3823.20     54.11 o 
   4   4   3        1.69        7.37      4.68 o 
   6   4   3      251.49      239.58     12.90 o 
   8   4   3     1001.44      943.96     24.83 o 
  10   4   3     2440.92     2290.75     55.55 o 
  12   4   3     1175.99     1218.30     54.25 o 
  14   4   3       60.22      107.29     18.34 o 
  16   4   3       66.72       50.26     17.22 o 
  18   4   3      240.26      185.61     27.02 o 
  20   4   3      128.77      103.70     30.02 o 
 -21   5   3      112.03      104.44     40.19 o 
 -19   5   3        8.97       39.63     43.47 o 
 -17   5   3      151.10      178.14     26.56 o 
 -15   5   3      875.53      797.45     32.68 o 
 -13   5   3      234.75      168.35     14.48 o 
 -11   5   3     1440.37     1365.52     34.23 o 
  -9   5   3      253.10      297.73     15.69 o 
  -7   5   3     4676.29     4549.85     56.23 o 
  -5   5   3     2257.27     2262.30     32.82 o 
  -3   5   3     4953.57     5287.96     56.24 o 
  -1   5   3     1095.92      957.40     30.92 o 
   1   5   3      190.40      243.54     13.12 o 
   3   5   3     1103.28     1222.23     27.04 o 
   5   5   3       83.49       85.11     15.00 o 
   7   5   3      620.42      671.19     24.56 o 
   9   5   3      422.68      493.96     25.78 o 
  11   5   3      262.13      217.92     24.51 o 
  13   5   3       61.87       82.77     20.08 o 
  15   5   3      712.42      709.66     35.63 o 
  17   5   3        0.06       11.64     15.59 o 
  19   5   3      210.34      181.42     47.10 o 
 -20   6   3       88.88       59.75     26.52 o 
 -18   6   3       72.08       55.10     24.07 o 
 -16   6   3       26.09       35.02     20.50 o 
 -14   6   3       51.48       43.10     14.51 o 
 -12   6   3       22.43       22.59     11.04 o 
 -10   6   3       37.84       61.48     14.73 o 
  -8   6   3      224.64      248.97     15.23 o 
  -6   6   3      540.70      495.42     18.71 o 
  -4   6   3      186.26      186.47     12.00 o 
  -2   6   3      209.28      223.76     11.89 o 
   0   6   3       33.51       37.47     18.12 o 
   2   6   3      309.93      283.02     16.76 o 
   4   6   3      611.26      638.08     30.79 o 
   6   6   3      468.96      491.57     21.18 o 
   8   6   3     4008.77     4154.63     84.01 o 
  10   6   3      594.56      561.13     26.91 o 
  12   6   3     1218.90     1220.84     42.50 o 
  14   6   3      176.41      194.39     26.22 o 
  16   6   3      122.69      156.66     37.84 o 
  18   6   3      177.38      158.77     32.43 o 
 -19   7   3       14.49       37.36     33.36 o 
 -17   7   3        8.27        3.09     18.27 o 
 -15   7   3        1.46       24.98     20.05 o 
 -13   7   3      294.70      311.57     24.01 o 
 -11   7   3      280.51      258.01     18.93 o 
  -9   7   3       31.93       53.23     14.16 o 
  -7   7   3        0.65        9.78     10.50 o 
  -5   7   3      432.15      395.94     18.18 o 
  -3   7   3      278.71      292.55     14.70 o 
  -1   7   3       40.34       56.83     13.70 o 
   1   7   3        1.54       -3.57     10.24 o 
   3   7   3       20.08       39.03     13.00 o 
   5   7   3      222.58      270.71     24.57 o 
   7   7   3      504.55      491.22     36.62 o 
   9   7   3       98.58      111.42     21.54 o 
  11   7   3       31.40       81.08     21.39 o 
  13   7   3        8.62       30.24     25.48 o 
  15   7   3       13.21       20.08     20.78 o 
  17   7   3       96.09      113.99     42.99 o 
 -16   8   3        6.34        3.30     23.88 o 
 -14   8   3      118.57      121.20     26.52 o 
 -12   8   3       77.28       77.22     26.54 o 
 -10   8   3      554.17      609.83     31.80 o 
  -8   8   3      557.35      493.22     23.81 o 
  -6   8   3      102.60      103.06     18.30 o 
  -4   8   3      386.07      368.46     27.37 o 
  -2   8   3     2560.92     2480.37     77.12 o 
   0   8   3       65.27       77.02     16.10 o 
   2   8   3      614.86      593.34     28.57 o 
   4   8   3      442.59      428.35     29.39 o 
   6   8   3     1211.22     1224.49     40.56 o 
   8   8   3        2.82       21.87     19.23 o 
  10   8   3       36.08       64.60     23.37 o 
  12   8   3       64.35       85.70     29.24 o 
  14   8   3        0.05      -12.46     21.97 o 
 -15   9   3       74.41       63.66     48.69 o 
 -13   9   3        1.86      116.47     82.85 o 
 -11   9   3      253.99      302.33     65.00 o 
  -9   9   3        5.08       -1.46     13.35 o 
  -7   9   3      164.89      213.32     24.33 o 
  -5   9   3      143.16      188.20     22.80 o 
  -3   9   3      152.12      116.54     20.51 o 
  -1   9   3      664.21      640.72     34.02 o 
   1   9   3      126.16      158.77     27.66 o 
   3   9   3      332.36      353.86     29.81 o 
   5   9   3     1342.83     1314.27     49.35 o 
   7   9   3      573.45      638.74     44.41 o 
   9   9   3       37.74       46.37     22.92 o 
  11   9   3      139.06      181.85     34.05 o 
  13   9   3        0.23       -5.77     20.18 o 
 -12  10   3       51.84       27.46     34.75 o 
 -10  10   3      116.30       92.00     42.38 o 
  -8  10   3       53.79       85.57     44.15 o 
  -6  10   3        0.08       -1.85     17.03 o 
  -4  10   3       15.05        3.23     16.76 o 
  -2  10   3      557.58      509.04     40.51 o 
   0  10   3       23.07       51.14     20.89 o 
   2  10   3       88.33      131.20     25.51 o 
   4  10   3      357.50      430.71     36.06 o 
   6  10   3      163.21      228.90     36.44 o 
   8  10   3        6.10       20.12     23.35 o 
  10  10   3       44.76       31.96     25.25 o 
  -7  11   3       16.45       30.91     43.73 o 
  -5  11   3      114.38      136.05     36.96 o 
  -3  11   3       28.82       39.90     25.08 o 
  -1  11   3        4.77       35.73     25.51 o 
   1  11   3      230.65      263.05     36.25 o 
   3  11   3      155.21      277.46     63.95 o 
   5  11   3        4.19       42.92     33.55 o 
   7  11   3        5.60       25.56     30.26 o 
 -22   0   4       63.46        8.04     36.64 o 
 -20   0   4     1014.33      938.79     50.90 o 
 -18   0   4       72.60       78.70     24.34 o 
 -16   0   4     3480.84     3338.93     83.13 o 
 -14   0   4     1933.70     1860.28    122.60 o 
 -12   0   4      182.63      192.53     23.46 o 
 -10   0   4     1621.47     1684.80     43.29 o 
  -8   0   4     1776.62     1601.24     30.48 o 
  -6   0   4     2704.52     3362.54     52.43 o 
  -4   0   4     2455.57     2331.75     34.82 o 
  -2   0   4    20644.80    19931.17    157.19 o 
   0   0   4    12952.65    12471.58    134.62 o 
   2   0   4    36138.86    36977.84    377.98 o 
   4   0   4    43187.20    45486.48    362.82 o 
   6   0   4     4269.81     3546.22     51.71 o 
   8   0   4     9369.82    10328.46    175.72 o 
  10   0   4        6.53        3.85      9.62 o 
  12   0   4      680.11      562.59     37.37 o 
  14   0   4     1854.27     1647.29     69.31 o 
  16   0   4        2.31       -8.86     20.19 o 
  18   0   4       97.95      167.58     36.81 o 
  20   0   4       77.71       88.48     57.08 o 
 -23   1   4       93.87      120.50     43.28 o 
 -21   1   4       30.58       33.90     23.60 o 
 -19   1   4        5.87       -6.15     11.62 o 
 -17   1   4       56.85       62.13     14.09 o 
 -15   1   4       55.37      104.74     16.16 o 
 -13   1   4      543.39      574.68     19.27 o 
 -11   1   4      831.22      868.16     19.57 o 
  -9   1   4      198.76      201.01      9.86 o 
  -7   1   4     1424.03     1573.19     28.57 o 
  -5   1   4     3346.27     3495.66     43.39 o 
  -3   1   4     1406.01     1211.77      9.74 o 
  -1   1   4     6081.80     6654.89     45.54 o 
   1   1   4      831.13      819.02     12.95 o 
   3   1   4     1313.53     1177.67     25.61 o 
   5   1   4     1301.31     1429.00     41.49 o 
   7   1   4     2609.43     2652.22     57.12 o 
   9   1   4      625.08      564.34     17.30 o 
  11   1   4      669.44      655.24     23.30 o 
  13   1   4     4001.96     3935.71     66.41 o 
  15   1   4       71.55       77.40     20.36 o 
  17   1   4        5.07       13.46     17.47 o 
  19   1   4        5.04      -21.32     21.32 o 
  21   1   4        8.98        5.24     21.76 o 
 -22   2   4       51.03       58.36     34.08 o 
 -20   2   4        3.18        1.46     14.78 o 
 -18   2   4        0.73       -0.01      9.69 o 
 -16   2   4       40.08       22.71     11.13 o 
 -14   2   4       14.45       47.08     14.02 o 
 -12   2   4        7.73       24.02      8.40 o 
 -10   2   4     1212.18     1359.07     23.13 o 
  -8   2   4      125.05      109.96      7.10 o 
  -6   2   4      927.11      990.91     17.19 o 
  -4   2   4     1309.37     1415.02     13.47 o 
  -2   2   4     3900.35     3751.89     29.02 o 
   0   2   4     1470.79     1418.89     16.08 o 
   2   2   4     4102.18     4191.17     43.38 o 
   4   2   4     7317.83     7862.64     57.41 o 
   6   2   4     3035.76     3136.71     49.02 o 
   8   2   4      971.12     1023.04     23.08 o 
  10   2   4     5855.97     5797.66     79.63 o 
  12   2   4      149.41      172.84     15.62 o 
  14   2   4        0.05       -7.38     12.35 o 
  16   2   4      641.45      603.96     34.73 o 
  18   2   4      266.57      295.85     36.13 o 
  20   2   4       53.63       72.77     28.10 o 
 -21   3   4        1.81      -10.92     19.87 o 
 -19   3   4      100.42      124.89     24.03 o 
 -17   3   4      231.31      177.72     16.54 o 
 -15   3   4        3.85        2.92      8.63 o 
 -13   3   4      950.69      927.55     24.06 o 
 -11   3   4     1436.79     1493.02     32.10 o 
  -9   3   4      162.27      148.21      8.93 o 
  -7   3   4     2500.19     2699.33     31.98 o 
  -5   3   4     1123.64     1445.99     18.76 o 
  -3   3   4     6188.44     5811.50     47.78 o 
  -1   3   4      440.40      411.45      6.54 o 
   1   3   4        1.79        0.04      4.04 o 
   3   3   4     8408.99     8161.94     83.14 o 
   5   3   4      463.73      493.40      9.87 o 
   7   3   4      104.89      129.83     10.12 o 
   9   3   4      644.91      702.85     27.24 o 
  11   3   4      333.84      335.84     23.51 o 
  13   3   4      480.24      500.75     24.87 o 
  15   3   4     1097.84     1146.65     39.44 o 
  17   3   4      531.14      506.26     37.14 o 
  19   3   4      217.25      282.67     62.19 o 
 -22   4   4       12.03       21.90     28.69 o 
 -20   4   4      282.94      265.77     34.38 o 
 -18   4   4       17.31       13.34     19.70 o 
 -16   4   4       19.41       31.50     13.06 o 
 -14   4   4       61.85       64.18     11.44 o 
 -12   4   4      148.33      157.50     12.53 o 
 -10   4   4      586.24      598.91     17.30 o 
  -8   4   4      204.22      204.71     11.66 o 
  -6   4   4     1311.31     1220.08     23.75 o 
  -4   4   4      658.54      669.87     13.65 o 
  -2   4   4     1268.59     1398.99     20.93 o 
   0   4   4      216.71      234.11     11.50 o 
   2   4   4      132.85      111.91      9.80 o 
   4   4   4      582.25      638.71     11.63 o 
   6   4   4     2966.85     2660.28     77.22 o 
   8   4   4     2756.34     2703.75     46.45 o 
  10   4   4     5606.23     5654.63    102.60 o 
  12   4   4     1623.66     1573.80     41.15 o 
  14   4   4        0.22       71.74     19.44 o 
  16   4   4     1035.17     1072.44     44.79 o 
  18   4   4       90.27       75.36     27.06 o 
  20   4   4       55.69      103.16     36.85 o 
 -21   5   4        0.00       46.08     25.42 o 
 -19   5   4       13.68       17.08     19.51 o 
 -17   5   4       24.72       17.70     17.90 o 
 -15   5   4       33.43        2.71     16.79 o 
 -13   5   4       37.48        0.34      7.29 o 
 -11   5   4      285.44      328.12     16.31 o 
  -9   5   4       94.70       79.63     11.68 o 
  -7   5   4     1127.87     1123.85     23.54 o 
  -5   5   4      173.76      189.28     10.56 o 
  -3   5   4      286.60      291.02     10.65 o 
  -1   5   4      546.46      485.59     24.92 o 
   1   5   4       51.01       74.98     14.42 o 
   3   5   4        5.71       41.26      8.98 o 
   5   5   4      150.56      144.97     10.37 o 
   7   5   4      534.77      537.61     18.57 o 
   9   5   4     1326.60     1320.85     46.24 o 
  11   5   4      178.91      204.42     19.43 o 
  13   5   4       75.25       88.63     29.54 o 
  15   5   4        0.01       24.32     16.56 o 
  17   5   4      179.32      109.56     27.76 o 
  19   5   4       21.68       16.49     32.75 o 
 -20   6   4        1.26       30.26     24.32 o 
 -18   6   4       53.73       37.16     21.40 o 
 -16   6   4       32.61       83.66     32.48 o 
 -14   6   4      405.56      374.31     24.93 o 
 -12   6   4       10.51       16.33     10.56 o 
 -10   6   4     1213.96     1101.01     28.71 o 
  -8   6   4     1335.83     1167.51     29.70 o 
  -6   6   4      258.64      285.87     13.98 o 
  -4   6   4     3072.34     3059.09     42.82 o 
  -2   6   4      176.07      204.52     16.08 o 
   0   6   4     1156.14     1089.13     41.57 o 
   2   6   4      180.23      223.58     28.39 o 
   4   6   4      108.43      114.51     13.24 o 
   6   6   4       83.60      129.25     14.53 o 
   8   6   4       14.73       19.83     24.47 o 
  10   6   4        8.72       42.74     31.99 o 
  12   6   4      268.87      257.46     28.03 o 
  14   6   4        3.05      -11.07     16.64 o 
  16   6   4       44.92       54.19     25.15 o 
  18   6   4      172.79      173.25     39.69 o 
 -19   7   4        7.71      -17.01     28.13 o 
 -17   7   4      410.40      357.98     36.92 o 
 -15   7   4       92.75      110.68     24.31 o 
 -13   7   4      303.53      315.95     31.99 o 
 -11   7   4      367.00      335.28     20.62 o 
  -9   7   4      135.02      161.97     15.93 o 
  -7   7   4     1318.44     1271.32     30.71 o 
  -5   7   4      196.52      182.29     16.78 o 
  -3   7   4      322.30      361.72     22.47 o 
  -1   7   4     1505.14     1432.11     37.71 o 
   1   7   4       13.84       24.39     12.22 o 
   3   7   4     1029.86     1138.26     35.27 o 
   5   7   4      186.28      197.34     18.43 o 
   7   7   4      352.08      368.75     38.25 o 
   9   7   4      103.85      126.14     32.74 o 
  11   7   4      634.63      622.20     43.67 o 
  13   7   4        9.47       21.98     20.23 o 
  15   7   4      227.60      132.66     31.18 o 
  17   7   4        1.82        4.68     21.93 o 
 -16   8   4       33.49      181.04     54.10 o 
 -14   8   4       10.24       26.73     21.82 o 
 -12   8   4       25.69       11.97     14.85 o 
 -10   8   4      192.33      203.30     19.05 o 
  -8   8   4       79.98       91.88     18.77 o 
  -6   8   4        2.85       12.30     13.04 o 
  -4   8   4      355.26      351.65     24.37 o 
  -2   8   4     1754.85     1653.61     47.51 o 
   0   8   4       48.93       43.55     15.29 o 
   2   8   4      817.49      778.47     33.04 o 
   4   8   4        1.13       16.93     18.21 o 
   6   8   4      796.65      882.10     37.71 o 
   8   8   4        4.36       23.43     19.76 o 
  10   8   4      169.88      195.92     30.31 o 
  12   8   4       65.31       72.10     29.34 o 
  14   8   4        6.06      -19.71     22.92 o 
 -15   9   4        2.78       27.09     42.18 o 
 -13   9   4        1.08      -38.22     38.22 o 
 -11   9   4       10.61       -9.21     20.95 o 
  -9   9   4       54.38       74.59     19.99 o 
  -7   9   4       12.99       12.33     15.19 o 
  -5   9   4       71.21       99.13     22.07 o 
  -3   9   4        0.06        9.20     14.25 o 
  -1   9   4      174.42      216.34     25.03 o 
   1   9   4       13.02       36.75     26.13 o 
   3   9   4      180.19      215.18     24.59 o 
   5   9   4      139.73      125.77     26.69 o 
   7   9   4      102.53       61.89     24.41 o 
   9   9   4       25.10       27.99     22.31 o 
  11   9   4        3.81        7.93     24.67 o 
  13   9   4       37.49       27.72     29.27 o 
 -12  10   4       37.21       41.93     37.27 o 
 -10  10   4       63.60       69.53     39.39 o 
  -8  10   4        0.32      -10.72     21.32 o 
  -6  10   4        0.70       11.86     18.99 o 
  -4  10   4      291.30      328.99     35.02 o 
  -2  10   4       13.20        9.46     16.38 o 
   0  10   4      212.87      189.44     30.46 o 
   2  10   4      116.63      158.63     26.13 o 
   4  10   4      196.56      237.93     36.23 o 
   6  10   4      242.68      234.55     35.50 o 
   8  10   4        1.09       -3.11     18.53 o 
  10  10   4       41.31       62.02     27.72 o 
  -7  11   4       44.08       61.37     48.27 o 
  -5  11   4       48.44       53.85     48.09 o 
  -3  11   4      117.85      137.57     32.27 o 
  -1  11   4      130.62      150.49     50.29 o 
   1  11   4       36.97       17.72     22.51 o 
   3  11   4      230.29      261.17     49.96 o 
   5  11   4        0.07       29.54     28.51 o 
 -23   1   5       64.17      137.31     67.60 o 
 -21   1   5        0.01      -12.02     21.29 o 
 -19   1   5       56.39       26.92     15.77 o 
 -17   1   5       15.46       13.09     12.27 o 
 -15   1   5      297.46      243.05     21.07 o 
 -13   1   5     1357.08     1252.41     46.61 o 
 -11   1   5      152.62      184.16     11.84 o 
  -9   1   5        7.07        6.00      5.88 o 
  -7   1   5      669.99      548.73     13.34 o 
  -5   1   5      881.39      988.03     21.46 o 
  -3   1   5     2865.58     2626.32     24.98 o 
  -1   1   5     2878.45     2470.74     24.30 o 
   1   1   5     3304.47     2970.99     96.88 o 
   3   1   5    16295.46    16690.21    130.66 o 
   5   1   5       11.35       24.31      7.66 o 
   7   1   5     2788.46     2822.71     38.00 o 
   9   1   5       21.19       24.51      8.75 o 
  11   1   5     1675.90     1641.26     37.37 o 
  13   1   5      604.69      636.45     24.81 o 
  15   1   5       97.31       93.08     20.07 o 
  17   1   5      125.43      136.24     30.06 o 
  19   1   5      115.15      140.42     42.13 o 
 -22   2   5      139.36      153.47     41.11 o 
 -20   2   5      151.25      208.35     42.03 o 
 -18   2   5      648.97      618.46     33.12 o 
 -16   2   5      449.28      436.46     25.49 o 
 -14   2   5      118.92      200.89     14.79 o 
 -12   2   5      332.02      397.99     15.11 o 
 -10   2   5     2341.11     2211.65     30.42 o 
  -8   2   5      521.54      623.24     10.94 o 
  -6   2   5     2113.19     2184.89     31.34 o 
  -4   2   5       92.21       38.19      4.09 o 
  -2   2   5     2098.56     1865.37     29.86 o 
   0   2   5     6352.76     6429.35     61.24 o 
   2   2   5     5568.60     5441.50     46.35 o 
   4   2   5      528.58      389.30     10.94 o 
   6   2   5    12911.42    12791.15    165.54 o 
   8   2   5      219.60      230.75     13.33 o 
  10   2   5     3997.69     3915.58     62.41 o 
  12   2   5       77.87      108.94     14.85 o 
  14   2   5      547.77      486.79     26.30 o 
  16   2   5      165.24      239.07     36.81 o 
  18   2   5       24.28       32.42     20.09 o 
  20   2   5      266.77      270.75     42.31 o 
 -21   3   5        0.00       -8.20     18.45 o 
 -19   3   5        3.69       -4.88     16.21 o 
 -17   3   5       11.90       11.41     19.33 o 
 -15   3   5      541.85      517.23     25.80 o 
 -13   3   5        1.00        5.28      8.10 o 
 -11   3   5      190.87      225.65     16.49 o 
  -9   3   5      154.51      200.00     19.76 o 
  -7   3   5     7591.15     7702.09     68.81 o 
  -5   3   5      299.15      287.60     14.88 o 
  -3   3   5     4965.74     5584.97     78.79 o 
  -1   3   5      195.25      240.76      7.68 o 
   1   3   5      452.19      488.45     23.15 o 
   3   3   5      264.85      238.30     11.97 o 
   5   3   5      406.49      437.98     10.31 o 
   7   3   5     1149.33     1128.89     32.19 o 
   9   3   5      159.39      120.08     12.83 o 
  11   3   5      748.88      785.00     34.30 o 
  13   3   5      259.48      202.74     19.10 o 
  15   3   5        9.83       63.07     16.15 o 
  17   3   5       33.97       63.66     24.77 o 
  19   3   5        5.44       26.33     36.39 o 
 -22   4   5        2.31      -10.21     24.97 o 
 -20   4   5        0.40      -21.20     21.20 o 
 -18   4   5       88.07      133.70     29.93 o 
 -16   4   5      190.60      196.16     19.62 o 
 -14   4   5        2.04       33.16     14.37 o 
 -12   4   5      183.64      202.24     26.47 o 
 -10   4   5      658.38      606.25     23.89 o 
  -8   4   5        7.67       32.85     10.42 o 
  -6   4   5       48.21       63.17     10.25 o 
  -4   4   5       69.87      115.66     13.60 o 
  -2   4   5      983.94      892.92     25.06 o 
   0   4   5     2526.64     2556.84     50.42 o 
   2   4   5       23.26       23.84      7.27 o 
   4   4   5     1094.72     1059.67     18.86 o 
   6   4   5       91.04       72.30      8.98 o 
   8   4   5      456.41      391.57     18.20 o 
  10   4   5       76.57      103.75     14.58 o 
  12   4   5       76.90       74.54     25.73 o 
  14   4   5      318.20      347.80     25.48 o 
  16   4   5      893.72      863.23     39.73 o 
  18   4   5       12.61       -5.77     22.37 o 
 -21   5   5       90.90       78.11     38.93 o 
 -19   5   5       11.68       12.27     21.70 o 
 -17   5   5      303.75      340.02     33.28 o 
 -15   5   5       90.33       93.50     21.24 o 
 -13   5   5      682.00      697.73     31.89 o 
 -11   5   5      370.18      356.50     16.29 o 
  -9   5   5     1795.50     1880.54     33.92 o 
  -7   5   5      838.90      774.60     19.53 o 
  -5   5   5      358.83      362.30     13.16 o 
  -3   5   5     2299.02     2195.44     32.39 o 
  -1   5   5      500.48      483.11     21.29 o 
   1   5   5     2665.97     2695.38     44.00 o 
   3   5   5      611.11      616.90     27.11 o 
   5   5   5       35.56       52.38     13.89 o 
   7   5   5      179.49      171.53     12.15 o 
   9   5   5      343.94      376.77     19.57 o 
  11   5   5      232.46      208.66     18.49 o 
  13   5   5     1160.62     1141.19     46.50 o 
  15   5   5      129.68      159.48     39.40 o 
  17   5   5      619.68      616.95     52.05 o 
 -20   6   5       13.19       77.44     40.47 o 
 -18   6   5       41.44       32.13     22.38 o 
 -16   6   5       43.85       50.00     21.09 o 
 -14   6   5        0.27       17.60     17.71 o 
 -12   6   5        4.85       26.09     13.85 o 
 -10   6   5      444.00      445.79     19.06 o 
  -8   6   5      585.76      571.13     20.17 o 
  -6   6   5      748.90      817.01     20.97 o 
  -4   6   5      519.61      423.56     15.24 o 
  -2   6   5       25.29       44.56     15.68 o 
   0   6   5     1944.74     2113.59     42.95 o 
   2   6   5       18.80       31.12     11.02 o 
   4   6   5     1888.90     1781.04     42.97 o 
   6   6   5      880.79      886.75     27.76 o 
   8   6   5      938.60     1031.81     41.14 o 
  10   6   5     1572.89     1502.73     54.70 o 
  12   6   5      279.95      309.84     30.64 o 
  14   6   5       98.94       95.67     24.82 o 
  16   6   5      271.25      261.06     36.26 o 
 -17   7   5        0.45      -10.32     19.53 o 
 -15   7   5       21.35       48.22     22.51 o 
 -13   7   5      100.64      109.77     20.22 o 
 -11   7   5        0.25       57.60     16.14 o 
  -9   7   5        0.26        8.09      9.34 o 
  -7   7   5        8.28       32.54     10.89 o 
  -5   7   5       43.41       94.84     15.19 o 
  -3   7   5      156.68      183.33     18.55 o 
  -1   7   5      325.62      302.95     20.39 o 
   1   7   5      132.49      125.00     17.45 o 
   3   7   5       84.29       77.71     19.07 o 
   5   7   5       16.69       29.27     12.72 o 
   7   7   5      389.19      309.23     27.52 o 
   9   7   5      113.90      129.00     23.60 o 
  11   7   5        2.08       39.69     28.90 o 
  13   7   5       92.63       98.76     28.44 o 
  15   7   5       48.61       73.47     27.09 o 
 -16   8   5      131.41      181.43     53.28 o 
 -14   8   5       37.66       15.33     19.37 o 
 -12   8   5      383.05      390.71     28.62 o 
 -10   8   5       74.02      111.63     24.14 o 
  -8   8   5       70.27       44.20     15.32 o 
  -6   8   5      574.49      540.79     28.70 o 
  -4   8   5     1041.35     1009.99     38.25 o 
  -2   8   5       46.89       62.60     24.03 o 
   0   8   5       96.92      127.65     19.23 o 
   2   8   5      166.68      186.51     20.13 o 
   4   8   5       51.52       46.72     23.85 o 
   6   8   5        7.04        1.39     23.95 o 
   8   8   5       12.04        9.58     16.76 o 
  10   8   5      103.62       94.99     27.32 o 
  12   8   5       43.41       53.96     25.41 o 
  14   8   5        3.01       32.76     26.72 o 
 -15   9   5        4.05       34.46     44.55 o 
 -13   9   5      172.66      196.60     51.05 o 
 -11   9   5       37.97       11.88     19.09 o 
  -9   9   5       16.22        4.96     19.92 o 
  -7   9   5      114.95      147.47     29.83 o 
  -5   9   5        3.73       89.50     51.18 o 
  -3   9   5      517.92      542.59     32.62 o 
  -1   9   5       78.77       80.08     22.64 o 
   1   9   5      178.62      242.48     27.32 o 
   3   9   5      487.79      493.88     32.77 o 
   5   9   5      100.62      119.70     27.56 o 
   7   9   5      216.79      274.87     33.14 o 
   9   9   5      294.46      359.73     39.31 o 
  11   9   5        5.30       42.82     25.65 o 
 -12  10   5       96.18      142.43     65.47 o 
 -10  10   5       25.40       62.08     38.74 o 
  -8  10   5        3.68       87.79     60.41 o 
  -6  10   5       14.08       -4.16     20.05 o 
  -4  10   5      206.48       83.79     25.41 o 
  -2  10   5       10.08       19.18     19.82 o 
   0  10   5       47.98      136.13     34.80 o 
   2  10   5       68.13       60.31     22.07 o 
   4  10   5        5.40      -24.11     29.34 o 
   6  10   5       10.44       30.33     25.34 o 
   8  10   5       62.38       41.95     27.73 o 
  -7  11   5       14.80       61.64     35.21 o 
  -5  11   5        0.98      -14.49     27.44 o 
  -3  11   5       19.28       21.72     27.79 o 
  -1  11   5      141.55      131.31     37.19 o 
   1  11   5       30.69       76.81     37.35 o 
   3  11   5        6.17       35.71     30.96 o 
   5  11   5        0.57       34.67     30.62 o 
 -22   0   6       52.67      199.26     62.64 o 
 -20   0   6        0.13       43.33     29.40 o 
 -18   0   6     1421.30     1244.22     54.54 o 
 -16   0   6        6.53       66.07     30.39 o 
 -14   0   6      103.55      130.92     17.95 o 
 -12   0   6     5111.35     5158.05    144.48 o 
 -10   0   6     3315.91     3571.97     71.26 o 
  -8   0   6       39.50      101.76     24.04 o 
  -6   0   6      313.08      273.18     13.05 o 
  -4   0   6     1254.07     1492.56     35.45 o 
  -2   0   6     3825.71     4049.16     53.17 o 
   0   0   6     6167.60     5999.09     74.95 o 
   2   0   6     4249.07     4730.79    114.05 o 
   4   0   6    19105.47    20016.11    216.40 o 
   6   0   6     5054.49     5358.40     74.14 o 
   8   0   6      364.08      377.31     19.14 o 
  10   0   6      150.54      116.86     12.95 o 
  12   0   6     2539.37     2660.98    102.94 o 
  14   0   6      169.40      195.23     35.33 o 
  16   0   6      325.83      414.39     50.30 o 
  18   0   6      435.37      453.91     54.47 o 
  20   0   6      301.59      316.56     59.50 o 
 -23   1   6        4.66        7.21     27.52 o 
 -21   1   6       15.26       23.72     24.63 o 
 -19   1   6       25.02       10.28     13.97 o 
 -17   1   6        3.39       14.12     12.80 o 
 -15   1   6      274.45      274.39     24.89 o 
 -13   1   6     2149.74     2099.83     70.27 o 
 -11   1   6       22.12       38.81      7.14 o 
  -9   1   6     1219.01     1010.94     21.35 o 
  -7   1   6     3957.50     4612.04     55.10 o 
  -5   1   6     7540.48     8474.86     84.36 o 
  -3   1   6     2364.84     2235.12     48.58 o 
  -1   1   6       35.84       87.93      7.87 o 
   1   1   6      725.58      834.66     37.76 o 
   3   1   6     4716.49     4637.19     51.26 o 
   5   1   6     3247.93     3445.91     44.97 o 
   7   1   6       23.86       56.55     11.50 o 
   9   1   6      115.48      149.34     12.99 o 
  11   1   6      690.90      679.97     40.97 o 
  13   1   6      273.69      291.06     41.72 o 
  15   1   6      347.42      380.54     35.82 o 
  17   1   6      183.19      168.69     42.49 o 
  19   1   6       70.69       98.99     30.29 o 
 -22   2   6       18.97       66.95     30.17 o 
 -20   2   6       12.31       29.86     20.31 o 
 -18   2   6       43.16       42.84     20.19 o 
 -16   2   6      219.87      220.04     20.70 o 
 -14   2   6     1281.91     1336.08     40.00 o 
 -12   2   6        6.73       28.88     17.60 o 
 -10   2   6      235.86      249.11     14.78 o 
  -8   2   6      280.71      296.46     13.38 o 
  -6   2   6     3117.15     3641.72     51.10 o 
  -4   2   6      733.12      604.72      9.38 o 
  -2   2   6     3184.91     3246.21     32.80 o 
   0   2   6      532.56      511.06     19.54 o 
   2   2   6     4246.99     4630.18     45.86 o 
   4   2   6     2087.64     1948.24     25.22 o 
   6   2   6      654.17      623.00     21.75 o 
   8   2   6     2372.95     2280.77     40.22 o 
  10   2   6       20.16       30.37     10.89 o 
  12   2   6        0.35       -3.82      9.76 o 
  14   2   6     1589.83     1518.61     57.93 o 
  16   2   6        0.21       37.16     20.01 o 
  18   2   6       68.80       89.42     25.95 o 
  20   2   6       70.68       63.37     29.31 o 
 -21   3   6       55.17      110.69     30.70 o 
 -19   3   6        7.31       -7.93     17.84 o 
 -17   3   6       90.72      113.59     27.46 o 
 -15   3   6     1568.66     1586.74     44.87 o 
 -13   3   6      164.31      184.96     17.68 o 
 -11   3   6        9.49       11.76     11.67 o 
  -9   3   6     1984.90     1905.04     37.68 o 
  -7   3   6      279.89      253.18     15.12 o 
  -5   3   6        7.08       27.53      8.36 o 
  -3   3   6     4616.49     4304.31     44.42 o 
  -1   3   6     1776.54     1794.53     25.72 o 
   1   3   6    10189.60    10259.04    123.33 o 
   3   3   6      299.53      210.69      8.90 o 
   5   3   6      252.65      222.20     11.86 o 
   7   3   6     2532.34     2762.32     52.96 o 
   9   3   6       50.67      119.66     16.51 o 
  11   3   6      464.77      443.40     22.47 o 
  13   3   6     1167.51     1120.23     37.76 o 
  15   3   6     1269.57     1294.47     43.68 o 
  17   3   6      232.16      277.66     34.95 o 
  19   3   6      141.28      148.56     37.14 o 
 -20   4   6        3.11       15.91     20.68 o 
 -18   4   6       18.71       43.13     20.98 o 
 -16   4   6      180.76      266.48     22.93 o 
 -14   4   6        0.92       -3.18     12.42 o 
 -12   4   6       44.73       94.25     18.94 o 
 -10   4   6      628.74      688.03     24.85 o 
  -8   4   6     3867.19     4016.30     65.21 o 
  -6   4   6      868.35      807.52     17.06 o 
  -4   4   6     1364.20     1283.56     20.32 o 
  -2   4   6     6818.04     6611.52     85.42 o 
   0   4   6      199.18      152.31     22.11 o 
   2   4   6     5147.04     5271.01     68.73 o 
   4   4   6     1253.83     1216.24     19.59 o 
   6   4   6      197.31      253.85     13.01 o 
   8   4   6     3551.26     3390.76     69.36 o 
  10   4   6     1302.99     1217.67     53.41 o 
  12   4   6      144.35      179.08     18.58 o 
  14   4   6     1351.61     1329.65     45.52 o 
  16   4   6      225.49      279.80     33.88 o 
  18   4   6        3.75       27.23     32.29 o 
 -21   5   6       33.91       -1.36     22.73 o 
 -19   5   6       96.18       63.31     26.50 o 
 -17   5   6      193.22      210.45     28.25 o 
 -15   5   6        3.52       -5.04     20.45 o 
 -13   5   6       29.65        2.98     12.57 o 
 -11   5   6       22.76       22.72     12.26 o 
  -9   5   6      681.66      627.76     25.06 o 
  -7   5   6       17.49       22.89     15.17 o 
  -5   5   6      529.03      594.95     15.84 o 
  -3   5   6     1065.40     1046.13     27.45 o 
  -1   5   6      177.75      195.11     15.97 o 
   1   5   6       37.07       73.31     17.35 o 
   3   5   6       66.26       88.19     13.28 o 
   5   5   6      580.64      558.97     26.75 o 
   7   5   6      422.10      417.47     25.97 o 
   9   5   6     1116.29     1212.65     46.20 o 
  11   5   6        2.00       -4.02     13.65 o 
  13   5   6       43.05       52.01     22.72 o 
  15   5   6        5.26       34.22     22.65 o 
  17   5   6       71.11      167.87     80.46 o 
 -20   6   6       78.31       83.80     31.66 o 
 -18   6   6      172.63      228.52     33.11 o 
 -16   6   6       16.43       10.34     18.19 o 
 -14   6   6        5.55       49.98     25.92 o 
 -12   6   6      572.93      516.95     28.19 o 
 -10   6   6      181.47      199.11     18.61 o 
  -8   6   6        8.94       11.85      8.42 o 
  -6   6   6     2392.19     2176.68     37.06 o 
  -4   6   6       69.29      102.60     13.42 o 
  -2   6   6      559.79      628.41     42.14 o 
   0   6   6      118.29      162.43     16.04 o 
   2   6   6       61.61       95.81     29.22 o 
   4   6   6        0.33       -3.32      9.75 o 
   6   6   6       10.28       19.66     23.85 o 
   8   6   6      207.85      238.72     24.81 o 
  10   6   6      157.55      196.57     28.84 o 
  12   6   6       31.34       -5.40     16.37 o 
  14   6   6      158.83      203.68     43.91 o 
  16   6   6      153.78      157.75     33.09 o 
 -17   7   6        1.59        3.85     17.31 o 
 -15   7   6      120.62      129.40     33.60 o 
 -13   7   6      143.24      155.24     20.70 o 
 -11   7   6       62.32       87.33     17.24 o 
  -9   7   6       19.91       46.52     32.82 o 
  -7   7   6      386.86      402.24     22.48 o 
  -5   7   6      167.61      189.03     18.13 o 
  -3   7   6     1614.97     1535.20     42.30 o 
  -1   7   6        6.09       24.41     12.57 o 
   1   7   6      811.01      895.26     31.08 o 
   3   7   6      168.00      165.36     23.50 o 
   5   7   6      319.31      330.03     29.65 o 
   7   7   6      398.32      340.12     29.39 o 
   9   7   6      401.25      359.38     34.28 o 
  11   7   6      457.17      476.97     39.95 o 
  13   7   6      259.04      315.55     36.19 o 
  15   7   6        0.37        5.31     19.54 o 
 -16   8   6       39.45       67.30     39.40 o 
 -14   8   6        2.98       -6.35     22.23 o 
 -12   8   6      226.04      225.42     30.11 o 
 -10   8   6       15.86       48.65     21.40 o 
  -8   8   6      140.90      200.31     28.38 o 
  -6   8   6      210.78      204.48     20.65 o 
  -4   8   6      257.95      264.31     28.01 o 
  -2   8   6       53.13       65.24     17.70 o 
   0   8   6      376.45      377.52     26.00 o 
   2   8   6        0.08       10.12     13.93 o 
   4   8   6       51.42       31.42     15.48 o 
   6   8   6        6.90      -14.39     19.20 o 
   8   8   6       27.63       15.44     18.56 o 
  10   8   6      168.04       95.41     27.16 o 
  12   8   6       53.30        9.68     20.59 o 
  14   8   6       13.38       -8.72     25.74 o 
 -13   9   6        9.64       16.52     31.05 o 
 -11   9   6       46.86       75.45     26.77 o 
  -9   9   6       53.92       54.96     24.66 o 
  -7   9   6       48.99      123.82     49.67 o 
  -5   9   6       69.82       54.34     18.75 o 
  -3   9   6       37.98       36.18     17.94 o 
  -1   9   6        7.92       10.98     20.13 o 
   1   9   6       65.70       59.93     20.46 o 
   3   9   6       39.14       46.93     19.34 o 
   5   9   6       40.11       86.03     30.64 o 
   7   9   6       12.65       23.29     22.36 o 
   9   9   6       28.47        9.69     20.66 o 
  11   9   6       66.27      121.58     34.38 o 
 -10  10   6        1.16        6.77     24.04 o 
  -8  10   6       26.58       78.77     55.56 o 
  -6  10   6       59.82       55.56     45.92 o 
  -4  10   6        0.45        3.34     19.64 o 
  -2  10   6       22.33       25.01     20.09 o 
   0  10   6      119.64      146.22     45.55 o 
   2  10   6        0.51       -4.43     18.28 o 
   4  10   6      353.04      389.13     40.44 o 
   6  10   6       40.65       68.65     29.54 o 
   8  10   6      204.64      200.03     59.48 o 
  -5  11   6      124.44      140.72     37.39 o 
  -3  11   6       66.36       30.68     30.17 o 
  -1  11   6       37.67      136.91     97.06 o 
   1  11   6      108.21       65.57     33.04 o 
   3  11   6       10.56      127.61    106.12 o 
 -23   1   7        4.76      -36.64     37.99 o 
 -21   1   7        0.03      -22.92     24.47 o 
 -19   1   7       53.32       47.98     20.52 o 
 -17   1   7        2.76        3.37     19.05 o 
 -15   1   7     1146.63     1160.27     44.46 o 
 -13   1   7        1.40       -5.98     10.04 o 
 -11   1   7     2108.62     1872.06     56.78 o 
  -9   1   7      413.65      454.28     21.96 o 
  -7   1   7       28.56       17.12     10.03 o 
  -5   1   7      806.08      788.74     17.85 o 
  -3   1   7      260.74      204.66     13.87 o 
  -1   1   7     2293.54     2383.96     37.95 o 
   1   1   7     7525.55     7237.64     87.02 o 
   3   1   7      207.67      185.38      9.05 o 
   5   1   7     4385.79     4243.23     56.62 o 
   7   1   7      639.29      594.32     16.10 o 
   9   1   7      398.17      361.77     17.22 o 
  11   1   7      368.29      357.02     20.88 o 
  13   1   7      118.47      189.52     31.95 o 
  15   1   7      357.69      412.45     33.67 o 
  17   1   7      293.63      343.29     34.75 o 
  19   1   7        6.12       42.03     27.49 o 
 -22   2   7       14.00       92.17     62.95 o 
 -20   2   7        9.63       26.69     20.70 o 
 -18   2   7       88.15      111.05     19.57 o 
 -16   2   7      206.35      247.89     28.76 o 
 -14   2   7      206.88      209.21     18.82 o 
 -12   2   7     3786.82     3705.28    186.23 o 
 -10   2   7       24.57        5.11      8.34 o 
  -8   2   7     2297.71     2062.62    102.55 o 
  -6   2   7      474.28      409.07     15.32 o 
  -4   2   7      144.75      169.89     10.35 o 
  -2   2   7       95.01      199.93     12.85 o 
   0   2   7       47.30      117.96     13.75 o 
   2   2   7     4040.09     4136.40     45.73 o 
   4   2   7     1996.32     1937.58     46.56 o 
   6   2   7      101.87      133.54     14.55 o 
   8   2   7      722.36      783.67     27.43 o 
  10   2   7       63.01       88.93     29.53 o 
  12   2   7      229.37      228.17     28.11 o 
  14   2   7      424.56      419.34     45.30 o 
  16   2   7       26.43       39.40     21.92 o 
  18   2   7      877.98      913.10     62.03 o 
 -21   3   7        0.94      -15.99     25.18 o 
 -19   3   7        4.06       -0.17     13.06 o 
 -17   3   7      511.19      464.30     30.26 o 
 -15   3   7       95.09      152.38     19.70 o 
 -13   3   7      312.87      299.00     20.93 o 
 -11   3   7      706.02      720.89     25.82 o 
  -9   3   7      497.42      537.45     21.43 o 
  -7   3   7     1365.77     1522.50     32.17 o 
  -5   3   7     5942.42     5806.37     78.37 o 
  -3   3   7       86.84       57.48      9.27 o 
  -1   3   7      335.64      370.60     15.61 o 
   1   3   7      501.75      445.02     18.95 o 
   3   3   7      461.89      462.25     14.19 o 
   5   3   7      174.56      153.40      9.41 o 
   7   3   7      954.26      915.33     25.49 o 
   9   3   7       17.85        8.70      9.02 o 
  11   3   7       19.85       23.10     12.09 o 
  13   3   7      269.53      279.69     23.80 o 
  15   3   7       32.98       -3.96     15.68 o 
  17   3   7      401.66      400.59     44.90 o 
 -20   4   7        4.98       79.89     38.52 o 
 -18   4   7       87.88      150.41     35.13 o 
 -16   4   7      174.70      230.73     24.07 o 
 -14   4   7      235.18      246.50     22.45 o 
 -12   4   7        1.79       -2.26     10.34 o 
 -10   4   7        0.33       -0.98      9.53 o 
  -8   4   7      419.95      396.12     19.75 o 
  -6   4   7       70.00       50.48      6.86 o 
  -4   4   7     1415.38     1398.04     22.51 o 
  -2   4   7      837.58      847.69     15.37 o 
   0   4   7      652.26      707.67     21.01 o 
   2   4   7      537.50      561.95     19.23 o 
   4   4   7      981.86      936.62     18.43 o 
   6   4   7      120.62      142.71     12.13 o 
   8   4   7      431.90      363.48     30.07 o 
  10   4   7        3.14        6.43     10.93 o 
  12   4   7      210.39      246.95     26.73 o 
  14   4   7      433.31      408.69     28.49 o 
  16   4   7       35.43       38.06     25.73 o 
  18   4   7        8.99       -5.17     26.03 o 
 -19   5   7       49.26       15.69     22.51 o 
 -17   5   7      154.65      196.38     36.98 o 
 -15   5   7      221.16      312.02     49.20 o 
 -13   5   7       14.39       20.96     16.68 o 
 -11   5   7        6.37      -11.94     13.29 o 
  -9   5   7     1426.66     1388.03     37.33 o 
  -7   5   7      316.69      271.34     16.12 o 
  -5   5   7     3326.70     3190.64     41.97 o 
  -3   5   7      872.51      874.62     25.78 o 
  -1   5   7     3769.12     3788.93     61.44 o 
   1   5   7      416.03      384.05     18.54 o 
   3   5   7       61.93       76.15     12.74 o 
   5   5   7      732.78      723.25     25.29 o 
   7   5   7     1010.32      985.81     39.61 o 
   9   5   7      358.51      391.03     37.29 o 
  11   5   7      966.34      961.47     45.80 o 
  13   5   7       35.30       37.29     20.71 o 
  15   5   7      627.35      716.57     48.31 o 
  17   5   7       23.54       67.52     33.71 o 
 -18   6   7      171.46      216.73     34.05 o 
 -16   6   7       13.06       36.81     17.63 o 
 -14   6   7       15.13       31.66     15.79 o 
 -12   6   7       14.40       36.47     14.38 o 
 -10   6   7      234.06      287.41     21.90 o 
  -8   6   7     1229.27     1166.19     33.95 o 
  -6   6   7        1.09        2.03      7.43 o 
  -4   6   7      832.00      891.25     39.22 o 
  -2   6   7     1344.67     1315.96     35.72 o 
   0   6   7       68.75      113.36     14.67 o 
   2   6   7      261.95      300.61     22.01 o 
   4   6   7       68.13      125.64     22.37 o 
   6   6   7      111.96       92.93     25.01 o 
   8   6   7     1207.96     1135.13     59.98 o 
  10   6   7      104.09      112.70     38.01 o 
  12   6   7       55.27       38.33     21.08 o 
  14   6   7      426.51      381.61     38.38 o 
  16   6   7       21.48       63.11     32.79 o 
 -17   7   7        0.43        1.20     33.03 o 
 -15   7   7       33.53       43.05     19.75 o 
 -13   7   7        0.25       15.94     24.14 o 
 -11   7   7        1.47       13.19     12.63 o 
  -9   7   7       21.58       33.59     18.53 o 
  -7   7   7        2.04       13.00     15.97 o 
  -5   7   7        0.16       -0.25     25.79 o 
  -3   7   7       59.71       60.90     14.46 o 
  -1   7   7      126.30      150.51     26.09 o 
   1   7   7        3.11        0.02      9.87 o 
   3   7   7      205.34      185.16     19.89 o 
   5   7   7      131.23      182.50     23.88 o 
   7   7   7       21.60       50.63     20.00 o 
   9   7   7      143.67      162.24     26.24 o 
  11   7   7       70.43       60.03     25.69 o 
  13   7   7        8.30       21.54     22.12 o 
 -16   8   7        0.34      -14.69     27.10 o 
 -14   8   7       40.18       68.01     38.82 o 
 -12   8   7       55.95       54.46     22.53 o 
 -10   8   7        0.30       -4.51     16.55 o 
  -8   8   7      115.74      202.87     27.06 o 
  -6   8   7      426.28      378.87     31.48 o 
  -4   8   7        2.12       52.62     24.98 o 
  -2   8   7      195.30      196.05     38.93 o 
   0   8   7      419.48      435.33     33.79 o 
   2   8   7       91.84      104.32     19.20 o 
   4   8   7       75.48       71.86     30.98 o 
   6   8   7      106.20      174.48     29.32 o 
   8   8   7       52.69       61.83     24.53 o 
  10   8   7       30.59       26.79     24.11 o 
  12   8   7      224.43      239.83     39.55 o 
 -13   9   7        1.98       17.54     26.81 o 
 -11   9   7        8.36       26.04     21.63 o 
  -9   9   7        0.30        0.86     16.83 o 
  -7   9   7        7.60      -13.30     19.18 o 
  -5   9   7      266.37      296.56     34.22 o 
  -3   9   7       92.69      100.36     21.63 o 
  -1   9   7       64.60       43.33     20.45 o 
   1   9   7      439.25      393.60     31.25 o 
   3   9   7        4.01      -13.09     19.74 o 
   5   9   7      452.18      431.79     38.41 o 
   7   9   7      195.85      233.63     37.84 o 
   9   9   7       63.71       67.69     29.89 o 
 -10  10   7        0.47       12.27     25.82 o 
  -8  10   7       16.35       45.75     24.88 o 
  -6  10   7       62.16       41.45     25.90 o 
  -4  10   7        2.10       -1.33     17.54 o 
  -2  10   7        3.54       -0.04     16.33 o 
   0  10   7        5.23       12.04     20.27 o 
   2  10   7        1.87       26.34     23.22 o 
   4  10   7       37.86        1.76     20.83 o 
   6  10   7       26.26       49.66     27.94 o 
  -5  11   7        7.07       60.73     34.31 o 
  -3  11   7       47.61       11.54     26.15 o 
  -1  11   7        7.02       30.83     37.10 o 
   1  11   7        5.16       40.71     39.52 o 
 -22   0   8      121.02      102.82     58.38 o 
 -20   0   8       62.17      112.39     46.56 o 
 -18   0   8      335.14      360.06     47.53 o 
 -16   0   8       58.84      147.26     84.97 o 
 -14   0   8     5977.45     5603.03    168.70 o 
 -12   0   8      775.01      689.72     25.51 o 
 -10   0   8      293.57      252.00     27.03 o 
  -8   0   8     1310.42     1272.39     28.29 o 
  -6   0   8       90.75       70.40     10.07 o 
  -4   0   8    12214.72    13504.92    164.38 o 
  -2   0   8      630.88      691.10     30.55 o 
   0   0   8       63.91       75.69     11.43 o 
   2   0   8     2055.69     1858.28     39.14 o 
   4   0   8      322.85      377.29     45.15 o 
   6   0   8       28.36       20.39      9.49 o 
   8   0   8      502.31      457.61     53.77 o 
  10   0   8      162.45      213.79     27.65 o 
  12   0   8      327.43      297.77     40.71 o 
  14   0   8        0.54       19.83     32.38 o 
  16   0   8     1088.40     1039.87     78.79 o 
  18   0   8      424.13      386.06     68.18 o 
 -21   1   8       55.29       83.27     35.21 o 
 -19   1   8      105.35      103.86     25.80 o 
 -17   1   8        0.63       -8.23     15.94 o 
 -15   1   8     1014.88     1055.58     37.00 o 
 -13   1   8     2168.16     2117.11     47.96 o 
 -11   1   8        4.60       33.41     16.77 o 
  -9   1   8      158.90      173.18     12.74 o 
  -7   1   8     1149.87     1176.44     25.39 o 
  -5   1   8        1.78        5.83      3.97 o 
  -3   1   8      158.49      176.11     12.17 o 
  -1   1   8     2392.57     2306.16     53.67 o 
   1   1   8       65.57       90.66      9.36 o 
   3   1   8      105.71      123.33      9.11 o 
   5   1   8       32.24       25.30      8.77 o 
   7   1   8       73.04      105.69      9.25 o 
   9   1   8       87.93      148.50     14.21 o 
  11   1   8       58.48      103.41     16.82 o 
  13   1   8        6.57       31.06     18.31 o 
  15   1   8      347.05      405.67     50.53 o 
  17   1   8       28.68       34.22     22.38 o 
 -22   2   8        9.24        1.89     29.14 o 
 -20   2   8        3.14        1.24     18.39 o 
 -18   2   8        1.10      -11.24     14.54 o 
 -16   2   8      470.94      549.44     33.61 o 
 -14   2   8      120.82      126.14     26.93 o 
 -12   2   8       12.99       14.73     12.63 o 
 -10   2   8     1747.24     1579.62     42.93 o 
  -8   2   8      184.48      235.80     17.62 o 
  -6   2   8     1317.92     1229.74     34.00 o 
  -4   2   8     1062.17     1144.83     19.52 o 
  -2   2   8     1347.03     1449.87     23.90 o 
   0   2   8      124.53      154.12     16.15 o 
   2   2   8     3585.65     3527.06     49.34 o 
   4   2   8     1876.84     1800.30     28.81 o 
   6   2   8     1325.15     1370.76     36.72 o 
   8   2   8      734.42      705.00     24.97 o 
  10   2   8        5.54        1.31     15.02 o 
  12   2   8      198.24      233.69     20.22 o 
  14   2   8       25.37       44.56     22.44 o 
  16   2   8        0.55        0.10     19.31 o 
  18   2   8       64.32       95.55     31.66 o 
 -21   3   8        2.86       28.62     26.44 o 
 -19   3   8        7.19        5.18     17.35 o 
 -17   3   8      554.04      597.33     33.17 o 
 -15   3   8        0.43        5.95     12.70 o 
 -13   3   8       36.65       44.92     14.79 o 
 -11   3   8     2119.16     2106.82     55.28 o 
  -9   3   8      216.76      209.90     16.69 o 
  -7   3   8       44.86       76.61     20.05 o 
  -5   3   8     3014.59     3093.85     65.33 o 
  -3   3   8     1373.23     1504.35     24.82 o 
  -1   3   8     1905.02     1742.77     31.82 o 
   1   3   8      501.88      473.03     40.25 o 
   3   3   8     1666.13     1678.24     29.36 o 
   5   3   8     4708.02     4517.55     55.46 o 
   7   3   8        0.01       10.33     12.16 o 
   9   3   8     1441.88     1485.55     46.32 o 
  11   3   8      292.42      272.55     20.81 o 
  13   3   8      542.69      550.44     43.44 o 
  15   3   8      585.12      616.22     43.73 o 
  17   3   8       73.50       18.92     26.31 o 
 -20   4   8        7.16       10.52     25.72 o 
 -18   4   8      219.81      269.54     28.27 o 
 -16   4   8       31.77       30.94     16.20 o 
 -14   4   8        3.83       24.75     14.41 o 
 -12   4   8      660.22      649.31     29.66 o 
 -10   4   8     1793.83     1878.78     46.65 o 
  -8   4   8      392.85      411.57     20.78 o 
  -6   4   8      616.76      684.59     26.76 o 
  -4   4   8     3463.71     3487.64     50.95 o 
  -2   4   8      176.17      164.04      8.99 o 
   0   4   8      880.60      903.87     25.33 o 
   2   4   8     2358.39     2364.91     43.74 o 
   4   4   8        0.08       12.25      8.86 o 
   6   4   8      897.93      864.72     24.95 o 
   8   4   8      806.88      736.98     28.93 o 
  10   4   8      169.86      189.80     18.59 o 
  12   4   8      726.71      622.19     62.59 o 
  14   4   8      850.70      876.65     47.69 o 
  16   4   8        2.16      -12.90     24.03 o 
 -19   5   8       65.10      136.79     49.40 o 
 -17   5   8      100.69      102.49     20.40 o 
 -15   5   8       13.47       44.17     16.45 o 
 -13   5   8       18.15       32.04     15.28 o 
 -11   5   8      174.15      296.90     63.60 o 
  -9   5   8      844.10      900.94     30.88 o 
  -7   5   8      247.98      213.03     22.50 o 
  -5   5   8      263.46      262.49     19.36 o 
  -3   5   8       27.14       64.37     12.86 o 
  -1   5   8        6.18        3.55     15.48 o 
   1   5   8      432.10      457.00     20.84 o 
   3   5   8       73.88       63.32     12.11 o 
   5   5   8      111.39      120.30     26.85 o 
   7   5   8      444.39      488.15     33.01 o 
   9   5   8       95.45      168.70     25.18 o 
  11   5   8       79.63       85.00     22.01 o 
  13   5   8       23.78       48.31     22.97 o 
  15   5   8       77.69       83.16     32.10 o 
 -18   6   8       24.95       48.93     25.52 o 
 -16   6   8        0.21      -12.82     17.43 o 
 -14   6   8       14.62        9.19     14.15 o 
 -12   6   8       25.51       53.22     20.60 o 
 -10   6   8       38.54       31.99     13.35 o 
  -8   6   8     1402.98     1348.47     38.17 o 
  -6   6   8        9.00        7.44     13.55 o 
  -4   6   8      445.44      428.32     21.26 o 
  -2   6   8      269.54      244.78     18.81 o 
   0   6   8      230.87      269.97     19.69 o 
   2   6   8       16.47       13.96     11.68 o 
   4   6   8       25.00       51.10     17.39 o 
   6   6   8        0.59        9.10     14.64 o 
   8   6   8       32.64       29.56     18.01 o 
  10   6   8       58.95       44.41     21.11 o 
  12   6   8      108.15      188.13     31.02 o 
  14   6   8        6.06       20.26     22.43 o 
 -17   7   8       32.56       18.38     26.31 o 
 -15   7   8       79.20       44.63     24.37 o 
 -13   7   8        0.19       10.07     14.66 o 
 -11   7   8        0.42        4.90     15.21 o 
  -9   7   8      476.22      430.78     31.70 o 
  -7   7   8      148.86      233.43     29.42 o 
  -5   7   8      891.70      845.03     31.32 o 
  -3   7   8       11.27        5.98     10.36 o 
  -1   7   8      996.69      929.91     35.04 o 
   1   7   8      127.54      127.18     19.31 o 
   3   7   8      144.16      189.18     20.58 o 
   5   7   8      770.94      749.60     41.59 o 
   7   7   8       11.18       32.77     20.38 o 
   9   7   8      890.58      896.89     54.22 o 
  11   7   8       91.56       63.51     25.14 o 
  13   7   8       66.14       45.82     26.64 o 
 -16   8   8        0.00       10.23     27.70 o 
 -14   8   8       62.76       47.64     34.97 o 
 -12   8   8        0.16       24.17     21.66 o 
 -10   8   8      104.70      112.78     25.79 o 
  -8   8   8      120.80      208.66     28.11 o 
  -6   8   8      123.08      174.83     26.98 o 
  -4   8   8        6.45       22.13     14.10 o 
  -2   8   8       65.62       55.10     18.28 o 
   0   8   8       43.06       13.99     14.75 o 
   2   8   8       37.94       55.00     18.57 o 
   4   8   8       39.32      100.71     27.64 o 
   6   8   8        0.19      -16.90     18.87 o 
   8   8   8       58.28       21.71     23.36 o 
  10   8   8       13.04       13.46     21.81 o 
  12   8   8       72.62       61.94     31.41 o 
 -13   9   8        7.53        3.72     23.31 o 
 -11   9   8        0.49       31.54     24.09 o 
  -9   9   8       41.34       46.00     23.68 o 
  -7   9   8       12.91       -1.25     19.23 o 
  -5   9   8       73.86       94.55     35.41 o 
  -3   9   8       19.50       -6.63     21.46 o 
  -1   9   8      101.20      137.43     34.01 o 
   1   9   8        0.04       -0.83     13.93 o 
   3   9   8       29.77       35.13     22.11 o 
   5   9   8       11.30       23.51     23.76 o 
   7   9   8        1.42        8.67     22.76 o 
   9   9   8       57.51      129.73     40.33 o 
 -10  10   8       15.69       42.18     30.56 o 
  -8  10   8       50.09       55.23     33.20 o 
  -6  10   8        3.24        1.89     18.48 o 
  -4  10   8      153.49      142.36     34.55 o 
  -2  10   8       97.66       93.06     41.21 o 
   0  10   8       10.47        4.96     28.75 o 
   2  10   8      296.80      353.34     52.19 o 
   4  10   8        0.34       33.71     27.11 o 
   6  10   8      168.40      197.98     43.46 o 
 -21   1   9       85.59      110.69     33.80 o 
 -19   1   9        3.86       25.22     20.72 o 
 -17   1   9      314.02      291.99     30.58 o 
 -15   1   9      170.58      232.54     46.83 o 
 -13   1   9     1308.02     1398.46     39.48 o 
 -11   1   9       50.73       64.63     15.30 o 
  -9   1   9       27.91       39.98      9.91 o 
  -7   1   9       16.78       19.23      7.97 o 
  -5   1   9        1.00        7.38      9.74 o 
  -3   1   9       73.91       80.31      8.23 o 
  -1   1   9       98.86      100.80     12.14 o 
   1   1   9       69.69       69.09     18.08 o 
   3   1   9     1716.20     1659.86     33.33 o 
   5   1   9     2932.90     2929.83     51.33 o 
   7   1   9      257.48      248.03     16.67 o 
   9   1   9     1164.08     1148.86     32.66 o 
  11   1   9      101.34      133.65     21.87 o 
  13   1   9      546.05      573.39     35.67 o 
  15   1   9      133.85      172.07     29.43 o 
  17   1   9      122.78      158.17     33.84 o 
 -22   2   9       12.23      392.92    217.52 o 
 -20   2   9      233.97      246.41     35.56 o 
 -18   2   9       37.19       10.87     19.49 o 
 -16   2   9      497.42      480.25     29.55 o 
 -14   2   9     1040.14     1018.89     35.61 o 
 -12   2   9       41.31       37.42     13.72 o 
 -10   2   9     1581.59     1629.75     37.93 o 
  -8   2   9      846.69      763.09     29.10 o 
  -6   2   9       25.12       14.76      8.49 o 
  -4   2   9       54.74      108.32     16.61 o 
  -2   2   9      416.80      449.75     14.42 o 
   0   2   9     2916.41     2742.97     44.26 o 
   2   2   9     1018.36      945.96     24.91 o 
   4   2   9      496.41      450.57     30.67 o 
   6   2   9     1303.55     1221.31     37.90 o 
   8   2   9      367.87      427.91     21.89 o 
  10   2   9      449.37      392.35     23.51 o 
  12   2   9      513.63      479.47     26.89 o 
  14   2   9       16.39       -0.20     14.84 o 
  16   2   9      852.24      814.35     51.58 o 
 -21   3   9       41.19       40.39     28.68 o 
 -19   3   9        9.73       19.64     21.00 o 
 -17   3   9       82.84       64.98     20.50 o 
 -15   3   9       39.02       72.15     22.32 o 
 -13   3   9       34.34       67.45     16.84 o 
 -11   3   9     1300.93     1297.69     49.10 o 
  -9   3   9        0.05       73.89     32.27 o 
  -7   3   9      175.33      176.81     15.25 o 
  -5   3   9        2.33        3.47      7.85 o 
  -3   3   9      257.07      228.89     18.63 o 
  -1   3   9      840.08      881.77     20.08 o 
   1   3   9       14.20       13.28      8.72 o 
   3   3   9        1.04       -4.69      6.94 o 
   5   3   9       17.97       10.16      7.87 o 
   7   3   9       77.50      101.12     14.35 o 
   9   3   9       50.86       95.17     28.28 o 
  11   3   9        4.82       -7.80     12.20 o 
  13   3   9       15.29       82.45     34.27 o 
  15   3   9      411.23      427.53     61.85 o 
  17   3   9       15.47       19.53     29.50 o 
 -20   4   9        4.78        9.53     27.31 o 
 -18   4   9       16.68       -1.48     14.02 o 
 -16   4   9       16.72       20.57     17.40 o 
 -14   4   9        1.13        1.36     11.91 o 
 -12   4   9        6.81       15.98     13.43 o 
 -10   4   9     1134.39     1118.65     35.79 o 
  -8   4   9       53.23       31.49     12.04 o 
  -6   4   9      277.96      291.74     18.66 o 
  -4   4   9      188.83      213.19     11.04 o 
  -2   4   9      448.93      440.36     21.12 o 
   0   4   9      360.86      379.29     19.56 o 
   2   4   9      674.39      647.31     29.82 o 
   4   4   9       19.47       74.90     27.53 o 
   6   4   9       89.26      143.00     20.12 o 
   8   4   9       93.71       86.05     20.16 o 
  10   4   9       80.09       60.10     20.19 o 
  12   4   9      250.90      212.30     28.63 o 
  14   4   9       31.84      104.77     75.00 o 
  16   4   9       59.40       50.78     32.45 o 
 -19   5   9       29.24       42.01     29.60 o 
 -17   5   9      106.94       86.28     26.71 o 
 -15   5   9        5.01       12.12     15.16 o 
 -13   5   9       55.11       72.86     17.48 o 
 -11   5   9     1022.55     1031.59     42.18 o 
  -9   5   9        0.17       39.61     21.77 o 
  -7   5   9      641.64      652.81     31.85 o 
  -5   5   9     1282.28     1262.20     59.64 o 
  -3   5   9     1728.15     1684.32     42.31 o 
  -1   5   9      778.14      731.32     26.64 o 
   1   5   9       98.47      155.11     20.69 o 
   3   5   9     1893.29     1729.38     41.04 o 
   5   5   9       88.29      135.52     19.90 o 
   7   5   9      915.05      889.04     39.82 o 
   9   5   9      393.73      433.95     34.58 o 
  11   5   9        1.23       -0.75     15.89 o 
  13   5   9      501.81      503.14     42.01 o 
  15   5   9       62.53      122.08     38.56 o 
 -18   6   9       18.35       44.54     25.67 o 
 -16   6   9       31.63       57.10     21.12 o 
 -14   6   9       15.85       34.76     25.29 o 
 -12   6   9        1.57       -5.88     12.60 o 
 -10   6   9      817.44      812.10     40.80 o 
  -8   6   9      441.77      505.46     33.81 o 
  -6   6   9      226.19      290.73     28.08 o 
  -4   6   9      945.76      863.73     29.76 o 
  -2   6   9      109.47      105.08     17.71 o 
   0   6   9      244.92      271.27     20.80 o 
   2   6   9      926.10      871.96     38.65 o 
   4   6   9       56.98       46.59     19.54 o 
   6   6   9      265.92      299.27     31.67 o 
   8   6   9      121.01      147.64     26.39 o 
  10   6   9       15.82      -14.56     19.36 o 
  12   6   9      718.86      725.71     48.54 o 
  14   6   9        7.41        8.42     36.58 o 
 -17   7   9       59.03       -8.48     27.11 o 
 -15   7   9        0.99       16.34     21.61 o 
 -13   7   9       22.25       36.17     23.28 o 
 -11   7   9        5.28        4.40     20.88 o 
  -9   7   9      231.22      270.68     35.52 o 
  -7   7   9      450.80      469.97     34.94 o 
  -5   7   9       42.40       49.78     18.77 o 
  -3   7   9      180.23      228.09     21.13 o 
  -1   7   9       26.67       60.08     19.62 o 
   1   7   9      452.77      427.08     28.03 o 
   3   7   9       88.72      105.36     18.18 o 
   5   7   9        1.59       15.67     17.66 o 
   7   7   9       84.55      100.95     30.06 o 
   9   7   9        9.81       21.24     21.83 o 
  11   7   9       54.97       47.65     29.99 o 
  13   7   9       47.79      -12.63     22.73 o 
 -14   8   9       88.39        4.97     22.48 o 
 -12   8   9        3.50       32.32     52.45 o 
 -10   8   9       12.39        4.03     17.91 o 
  -8   8   9      428.69      393.70     39.79 o 
  -6   8   9      325.08      350.10     35.60 o 
  -4   8   9       61.85       58.90     22.67 o 
  -2   8   9       30.98       -2.54     13.32 o 
   0   8   9      145.91      190.89     24.71 o 
   2   8   9        4.00       12.87     14.88 o 
   4   8   9       27.79       23.38     20.50 o 
   6   8   9       55.30       50.93     24.01 o 
   8   8   9       12.30       65.83     28.45 o 
  10   8   9      351.81      452.34     67.62 o 
 -13   9   9       36.26       73.31     38.30 o 
 -11   9   9        1.02       26.41     27.09 o 
  -9   9   9       19.31        7.96     21.54 o 
  -7   9   9      524.95      437.70     42.06 o 
  -5   9   9       11.75        6.02     20.23 o 
  -3   9   9      101.24      125.08     40.92 o 
  -1   9   9      208.04      184.24     28.58 o 
   1   9   9       10.57       78.71     43.57 o 
   3   9   9       83.86       79.20     28.11 o 
   5   9   9      252.98      260.28     38.78 o 
   7   9   9      138.24      167.26     52.00 o 
  -8  10   9      121.47       60.11     30.56 o 
  -6  10   9       76.86       55.14     28.12 o 
  -4  10   9        5.43        1.65     20.48 o 
  -2  10   9        1.93      -19.58     25.10 o 
   0  10   9        1.26      100.52    103.88 o 
   2  10   9       79.69      101.62     58.77 o 
   4  10   9       33.65       -9.67     26.80 o 
 -22   0  10       46.35       99.98     45.21 o 
 -20   0  10      120.21       23.72     33.01 o 
 -18   0  10      104.89      150.80     37.02 o 
 -16   0  10      539.62      444.22     56.02 o 
 -14   0  10      180.87      285.82     44.69 o 
 -12   0  10      661.18      679.45     67.95 o 
 -10   0  10     2842.05     2452.09     84.90 o 
  -8   0  10      146.34      160.72     13.45 o 
  -6   0  10        5.36       45.15     33.26 o 
  -4   0  10       33.79       34.30     25.08 o 
  -2   0  10       71.07       69.95     41.67 o 
   0   0  10     1554.51     1555.50     39.93 o 
   2   0  10      873.97      796.48     31.87 o 
   4   0  10     3182.18     3005.02     89.75 o 
   6   0  10      406.97      447.06     25.69 o 
   8   0  10      608.52      463.82     30.21 o 
  10   0  10      746.43      673.40     68.31 o 
  12   0  10       37.12       25.85     24.08 o 
  14   0  10      750.65      752.29     61.82 o 
  16   0  10      542.05      412.71     57.81 o 
 -21   1  10        0.21       53.18     27.22 o 
 -19   1  10       43.17       39.17     24.14 o 
 -17   1  10        3.04      -17.40     18.00 o 
 -15   1  10      109.97      149.10     28.25 o 
 -13   1  10      160.02      185.93     23.98 o 
 -11   1  10      125.33      121.81     25.36 o 
  -9   1  10      104.18      167.26     21.19 o 
  -7   1  10       70.93       97.66     12.20 o 
  -5   1  10       13.78       38.37     23.07 o 
  -3   1  10        6.61        9.79      6.50 o 
  -1   1  10      862.21      759.11     25.84 o 
   1   1  10        1.27        7.67      8.87 o 
   3   1  10     1187.86     1245.17     32.17 o 
   5   1  10      144.34      161.71     20.12 o 
   7   1  10      423.82      384.35     16.88 o 
   9   1  10        0.23        5.40     10.21 o 
  11   1  10       84.36       95.88     21.04 o 
  13   1  10       63.65      132.89     25.56 o 
  15   1  10       16.78       19.52     22.22 o 
  17   1  10      479.86      528.22     48.11 o 
 -20   2  10        0.89       36.59     37.48 o 
 -18   2  10       16.31       26.07     31.93 o 
 -16   2  10        6.14       30.92     19.22 o 
 -14   2  10        7.13       31.15     14.07 o 
 -12   2  10      800.45      816.10     30.53 o 
 -10   2  10       24.44       57.82     24.29 o 
  -8   2  10      680.40      553.61     45.44 o 
  -6   2  10       25.59       38.82     11.22 o 
  -4   2  10        0.09       -2.47      7.65 o 
  -2   2  10      318.21      301.04     13.75 o 
   0   2  10      391.76      393.50     17.41 o 
   2   2  10      899.81      928.33     27.90 o 
   4   2  10       98.98      134.15     13.33 o 
   6   2  10     1429.76     1388.47     36.89 o 
   8   2  10      863.21      762.76     29.63 o 
  10   2  10      120.64      185.14     22.27 o 
  12   2  10      185.05      158.34     26.07 o 
  14   2  10       66.33      106.06     26.88 o 
  16   2  10        6.10       23.29     27.50 o 
 -21   3  10        0.70        6.05     25.56 o 
 -19   3  10       80.03      209.72     44.06 o 
 -17   3  10       50.45       73.68     25.05 o 
 -15   3  10      332.24      306.82     25.48 o 
 -13   3  10      464.84      460.04     27.13 o 
 -11   3  10       12.83       58.62     17.37 o 
  -9   3  10       90.10      148.46     27.65 o 
  -7   3  10     1002.55     1046.51     31.44 o 
  -5   3  10      110.15      134.96     15.06 o 
  -3   3  10     1532.58     1477.71     35.54 o 
  -1   3  10        4.09       -3.06      7.23 o 
   1   3  10      829.64      828.99     23.81 o 
   3   3  10     1900.74     1906.49     37.02 o 
   5   3  10        2.50        7.83      9.46 o 
   7   3  10     1313.06     1459.91     61.99 o 
   9   3  10      403.80      435.83     30.27 o 
  11   3  10      235.06      291.84     24.26 o 
  13   3  10      584.81      603.27     51.56 o 
  15   3  10        0.30       20.00     32.47 o 
 -20   4  10       44.53       57.80     33.79 o 
 -18   4  10       59.13       46.99     24.82 o 
 -16   4  10       68.70       90.81     23.69 o 
 -14   4  10        0.49       10.01     13.54 o 
 -12   4  10      173.59      228.07     26.54 o 
 -10   4  10      254.50      274.97     37.53 o 
  -8   4  10       57.55       69.61     17.36 o 
  -6   4  10     1055.69     1082.93     31.71 o 
  -4   4  10     2428.85     2143.63     35.40 o 
  -2   4  10     1264.48     1040.20     23.34 o 
   0   4  10     4992.03     4761.23     78.76 o 
   2   4  10        4.44       -2.78      9.41 o 
   4   4  10     1518.23     1303.92     35.40 o 
   6   4  10      366.29      436.23     32.24 o 
   8   4  10       42.95       76.55     49.91 o 
  10   4  10      562.90      583.04     38.04 o 
  12   4  10      535.19      572.42     41.00 o 
  14   4  10       76.45       39.43     28.47 o 
 -19   5  10       54.94       31.06     29.03 o 
 -17   5  10       11.13       11.85     17.11 o 
 -15   5  10       42.61       41.00     18.62 o 
 -13   5  10       32.89       24.58     15.41 o 
 -11   5  10      167.79      173.41     30.77 o 
  -9   5  10      131.26      153.41     19.55 o 
  -7   5  10       17.79        2.20     10.32 o 
  -5   5  10      255.24      305.03     25.78 o 
  -3   5  10      221.86      234.72     19.65 o 
  -1   5  10      699.48      628.66     26.03 o 
   1   5  10       28.52       25.63     12.59 o 
   3   5  10      194.51      210.06     19.25 o 
   5   5  10       53.58       51.88     31.66 o 
   7   5  10       49.62       75.92     22.50 o 
   9   5  10       16.83       35.58     19.75 o 
  11   5  10        0.23       -8.60     18.61 o 
  13   5  10      223.87      213.91     38.80 o 
 -18   6  10        3.40       22.47     36.42 o 
 -16   6  10        0.18       25.91     19.39 o 
 -14   6  10       95.09       85.79     22.12 o 
 -12   6  10        2.61       13.40     13.95 o 
 -10   6  10      239.18      218.87     27.22 o 
  -8   6  10        1.62       11.51     17.27 o 
  -6   6  10      239.76      232.61     27.03 o 
  -4   6  10        2.03       20.27     15.78 o 
  -2   6  10       34.63       61.33     20.36 o 
   0   6  10       50.15       82.36     25.63 o 
   2   6  10       31.63       31.25     16.12 o 
   4   6  10       12.89        0.77     14.72 o 
   6   6  10       10.95       49.38     40.05 o 
   8   6  10       34.06       22.71     20.98 o 
  10   6  10       48.36       89.23     28.38 o 
  12   6  10        3.48        1.55     28.22 o 
 -15   7  10        7.25       63.50     33.30 o 
 -13   7  10      139.35       93.14     28.80 o 
 -11   7  10       20.31       30.79     21.15 o 
  -9   7  10      110.59      101.36     25.23 o 
  -7   7  10      278.59      229.24     30.02 o 
  -5   7  10      110.74      191.96     27.05 o 
  -3   7  10      365.92      337.91     32.62 o 
  -1   7  10       34.21       19.17     14.81 o 
   1   7  10       85.88      111.09     25.55 o 
   3   7  10      269.85      272.01     30.43 o 
   5   7  10       13.72       13.76     18.71 o 
   7   7  10      708.14      735.24     47.13 o 
   9   7  10       21.64       24.33     23.78 o 
  11   7  10      211.49      317.21     41.53 o 
 -14   8  10       24.84       10.19     27.19 o 
 -12   8  10       19.77        6.25     22.50 o 
 -10   8  10       13.65        5.16     19.81 o 
  -8   8  10       40.29       60.93     24.99 o 
  -6   8  10       50.23       22.96     20.19 o 
  -4   8  10       12.12       12.44     18.52 o 
  -2   8  10        3.81        8.96     18.60 o 
   0   8  10       12.30        0.64     13.70 o 
   2   8  10       31.65       15.37     19.03 o 
   4   8  10        5.09       31.12     21.02 o 
   6   8  10       50.53       84.00     28.03 o 
   8   8  10        1.87       -1.34     18.85 o 
 -11   9  10        0.60       16.93     25.55 o 
  -9   9  10       58.81       84.87     41.87 o 
  -7   9  10        3.54       15.07     23.82 o 
  -5   9  10       62.71       20.65     23.76 o 
  -3   9  10       38.57       88.86     31.66 o 
  -1   9  10        4.57      -26.24     27.71 o 
   1   9  10        0.30       18.60     26.55 o 
   3   9  10       21.12       14.21     22.26 o 
   5   9  10       21.55       39.79     26.76 o 
   7   9  10       40.38       48.78     34.81 o 
  -6  10  10      179.78      163.15     40.26 o 
  -4  10  10        0.49       -0.29     22.23 o 
  -2  10  10       29.18        8.57     28.11 o 
   0  10  10       46.78        8.54     32.33 o 
 -21   1  11        1.43       18.94     23.62 o 
 -19   1  11       26.82       50.14     25.31 o 
 -17   1  11        0.25       -0.11     17.91 o 
 -15   1  11      197.36      256.93     28.59 o 
 -13   1  11        5.41        7.97     14.96 o 
 -11   1  11       76.10       80.55     18.72 o 
  -9   1  11      390.22      401.11     20.27 o 
  -7   1  11      142.34      173.16     15.04 o 
  -5   1  11       49.70       88.50     12.53 o 
  -3   1  11      155.74      176.86     15.46 o 
  -1   1  11        4.43       -5.58      9.14 o 
   1   1  11      569.23      618.84     21.62 o 
   3   1  11     1367.14     1314.98     30.68 o 
   5   1  11      206.06      231.37     25.26 o 
   7   1  11     1236.62     1174.38     30.01 o 
   9   1  11       17.12       26.22     13.02 o 
  11   1  11      274.41      323.41     30.54 o 
  13   1  11       98.34      143.42     42.66 o 
  15   1  11      211.95      262.31     49.47 o 
 -20   2  11        0.63      -24.06     24.08 o 
 -18   2  11       53.91       61.95     25.41 o 
 -16   2  11       40.35       62.73     27.63 o 
 -14   2  11       13.32       48.98     35.00 o 
 -12   2  11      592.46      574.33     32.40 o 
 -10   2  11      571.07      542.25     25.50 o 
  -8   2  11      278.34      282.18     19.39 o 
  -6   2  11      552.58      519.06     22.58 o 
  -4   2  11      130.87      146.86     18.09 o 
  -2   2  11     2786.74     2710.02     45.93 o 
   0   2  11      122.50      118.83     12.56 o 
   2   2  11     4075.50     3922.11     68.45 o 
   4   2  11      761.83      819.84     28.27 o 
   6   2  11      149.04      148.87     18.32 o 
   8   2  11      281.24      477.02     99.00 o 
  10   2  11      402.52      431.24     32.65 o 
  12   2  11       29.92       33.46     20.85 o 
  14   2  11      565.32      530.34     60.02 o 
 -19   3  11        0.62      -17.49     22.15 o 
 -17   3  11        0.02       18.40     21.92 o 
 -15   3  11        7.81        2.77     16.16 o 
 -13   3  11      131.65       81.83     21.60 o 
 -11   3  11      157.49      155.73     18.40 o 
  -9   3  11       42.93       50.48     21.83 o 
  -7   3  11      161.78      182.59     17.33 o 
  -5   3  11       16.18       41.63     17.92 o 
  -3   3  11     2809.55     2536.06     42.92 o 
  -1   3  11       52.58       83.80     16.66 o 
   1   3  11     1038.39      978.01     30.67 o 
   3   3  11      154.86      172.88     14.30 o 
   5   3  11      140.08      142.22     17.20 o 
   7   3  11        8.45       -4.69     11.28 o 
   9   3  11        0.04        0.92     11.71 o 
  11   3  11       12.24       75.14     29.78 o 
  13   3  11      203.41      259.19     41.59 o 
  15   3  11       43.05       47.16     38.46 o 
 -20   4  11        8.61       44.95     30.58 o 
 -18   4  11        0.10       23.35     24.23 o 
 -16   4  11        0.10      -15.72     20.31 o 
 -14   4  11        0.78        4.48     16.33 o 
 -12   4  11      216.36      218.79     23.27 o 
 -10   4  11        1.34       18.03     13.31 o 
  -8   4  11       47.21       96.87     20.96 o 
  -6   4  11      413.55      411.56     23.04 o 
  -4   4  11      125.16      129.22     20.23 o 
  -2   4  11       35.14       65.36     16.63 o 
   0   4  11      275.35      294.39     20.58 o 
   2   4  11       14.23       31.12     13.41 o 
   4   4  11      398.33      420.47     28.29 o 
   6   4  11      722.63      723.35     43.14 o 
   8   4  11        0.03       20.47     17.83 o 
  10   4  11      146.39      174.07     27.49 o 
  12   4  11       23.78       90.73     74.14 o 
  14   4  11       21.93       -9.96     27.46 o 
 -19   5  11       89.68       61.98     34.64 o 
 -17   5  11       27.96       21.06     23.43 o 
 -15   5  11      132.34      144.30     40.38 o 
 -13   5  11       89.98       99.93     21.24 o 
 -11   5  11       11.18       -0.05     11.42 o 
  -9   5  11      179.93      177.51     21.10 o 
  -7   5  11      656.85      675.65     38.79 o 
  -5   5  11      921.30      923.84     41.23 o 
  -3   5  11      144.09      173.72     18.21 o 
  -1   5  11       62.13       65.15     15.21 o 
   1   5  11      498.98      469.33     25.94 o 
   3   5  11       85.14       79.61     19.25 o 
   5   5  11      489.69      555.93     35.43 o 
   7   5  11      551.71      574.02     40.09 o 
   9   5  11      114.66      132.53     39.27 o 
  11   5  11      304.59      352.21     45.01 o 
  13   5  11       39.43       78.06     33.34 o 
 -16   6  11        0.04        9.60     22.95 o 
 -14   6  11       10.54       34.62     22.21 o 
 -12   6  11       34.78       47.90     22.72 o 
 -10   6  11        4.21        6.71     16.67 o 
  -8   6  11       30.60       66.72     20.60 o 
  -6   6  11      959.88      905.75     46.61 o 
  -4   6  11       14.10       56.56     21.06 o 
  -2   6  11      658.29      582.24     39.73 o 
   0   6  11      827.94      798.65     34.66 o 
   2   6  11       29.16       25.00     17.72 o 
   4   6  11      224.86      230.13     29.24 o 
   6   6  11      138.62      139.59     28.90 o 
   8   6  11      129.16      205.86     31.40 o 
  10   6  11      259.53      297.79     38.95 o 
  12   6  11       19.19        0.77     22.15 o 
 -15   7  11        0.03       33.86     27.32 o 
 -13   7  11        5.51       24.90     25.43 o 
 -11   7  11        0.08       70.91     31.90 o 
  -9   7  11       94.12       95.86     33.50 o 
  -7   7  11      195.93      230.82     29.56 o 
  -5   7  11       17.73       27.51     21.32 o 
  -3   7  11       15.14       23.50     20.06 o 
  -1   7  11       61.48       21.61     15.54 o 
   1   7  11       13.66       31.26     16.77 o 
   3   7  11       14.82        0.55     20.27 o 
   5   7  11        9.56       10.53     19.04 o 
   7   7  11        0.11        3.58     19.52 o 
   9   7  11        8.47       27.21     23.45 o 
 -12   8  11       81.21      125.02     30.91 o 
 -10   8  11       26.13       12.24     23.50 o 
  -8   8  11      288.23      338.66     37.04 o 
  -6   8  11       45.00       46.02     23.77 o 
  -4   8  11       12.37       14.47     21.17 o 
  -2   8  11       38.78       32.48     22.20 o 
   0   8  11       15.39       17.59     21.69 o 
   2   8  11        1.37       13.99     19.87 o 
   4   8  11      109.00       54.38     24.10 o 
   6   8  11       18.62       18.33     22.03 o 
   8   8  11      195.11      137.30     35.03 o 
  -9   9  11      218.41      142.55     49.43 o 
  -7   9  11      159.91      201.28     43.39 o 
  -5   9  11       31.40       48.53     29.07 o 
  -3   9  11       40.42       44.61     41.88 o 
  -1   9  11        2.04       50.76     35.99 o 
   1   9  11       17.22        6.47     24.28 o 
   3   9  11      189.94      275.77     47.90 o 
   5   9  11       75.59       64.42     39.27 o 
 -20   0  12       23.27       87.68     40.60 o 
 -18   0  12       53.57       87.59     38.19 o 
 -16   0  12       37.97       -9.84     32.85 o 
 -14   0  12      299.99      372.81     49.30 o 
 -12   0  12      344.06      379.91     43.32 o 
 -10   0  12      114.55      121.27     42.78 o 
  -8   0  12      782.74      844.08     54.59 o 
  -6   0  12       10.81       20.16     12.45 o 
  -4   0  12        7.07       -8.77     16.38 o 
  -2   0  12      696.17      728.71     33.69 o 
   0   0  12     6407.99     6613.15    131.27 o 
   2   0  12      305.36      373.50     28.73 o 
   4   0  12      180.68      158.49     28.08 o 
   6   0  12      543.69      482.62     34.41 o 
   8   0  12      360.75      390.50     44.28 o 
  10   0  12      267.60      305.80     45.18 o 
  12   0  12     1114.63      985.88     76.21 o 
  14   0  12      337.76      221.80     51.78 o 
 -21   1  12        0.26       38.39     26.73 o 
 -19   1  12       41.77       74.01     46.20 o 
 -17   1  12        0.74       23.28     20.91 o 
 -15   1  12       41.08       23.23     19.70 o 
 -13   1  12       95.25      152.96     56.53 o 
 -11   1  12       25.43       23.32     16.25 o 
  -9   1  12      336.10      272.15     21.45 o 
  -7   1  12       60.29       88.50     15.99 o 
  -5   1  12      483.39      478.55     22.72 o 
  -3   1  12      777.08      798.80     28.30 o 
  -1   1  12     3020.96     2863.08     58.56 o 
   1   1  12       37.86       69.60     22.37 o 
   3   1  12      139.96      198.03     16.37 o 
   5   1  12      643.22      614.34     32.59 o 
   7   1  12       15.81       11.74     17.95 o 
   9   1  12        3.21       23.70     22.45 o 
  11   1  12      316.48      302.58     32.39 o 
  13   1  12       38.32       55.55     25.21 o 
  15   1  12      370.73      466.32     56.44 o 
 -20   2  12        1.08       23.20     23.72 o 
 -18   2  12        5.33       43.77     23.35 o 
 -16   2  12        0.25       15.21     32.74 o 
 -14   2  12        6.66        2.31     18.72 o 
 -12   2  12      299.83      400.03     39.23 o 
 -10   2  12      321.02      263.27     20.30 o 
  -8   2  12      170.95      184.33     19.41 o 
  -6   2  12      148.14      170.40     17.82 o 
  -4   2  12      409.28      362.19     16.82 o 
  -2   2  12      106.99      121.37     15.26 o 
   0   2  12     1523.69     1589.06     36.96 o 
   2   2  12      592.58      564.37     26.70 o 
   4   2  12      749.55      763.11     29.28 o 
   6   2  12      617.42      634.30     32.79 o 
   8   2  12      250.47      236.16     22.69 o 
  10   2  12       28.78       79.80     41.84 o 
  12   2  12       35.26       25.48     24.05 o 
  14   2  12        7.02        6.08     25.42 o 
 -19   3  12        2.25        2.12     20.85 o 
 -17   3  12       55.16       12.79     21.49 o 
 -15   3  12       66.43       61.54     28.65 o 
 -13   3  12       32.39        4.03     12.60 o 
 -11   3  12      543.57      600.98     37.47 o 
  -9   3  12      380.54      398.45     25.14 o 
  -7   3  12        3.55       32.17     14.98 o 
  -5   3  12     1195.78     1196.76     37.78 o 
  -3   3  12      258.51      218.70     17.01 o 
  -1   3  12       10.58       44.26     20.94 o 
   1   3  12     1211.51     1240.95     33.64 o 
   3   3  12      112.84      139.66     17.49 o 
   5   3  12      686.02      654.10     32.61 o 
   7   3  12      515.16      535.55     40.63 o 
   9   3  12      229.77      259.29     29.57 o 
  11   3  12      132.41      155.84     33.18 o 
  13   3  12       81.07      113.71     38.81 o 
 -18   4  12       10.31       10.20     20.49 o 
 -16   4  12        5.94        3.46     18.40 o 
 -14   4  12        8.79       -7.44     15.42 o 
 -12   4  12      254.82      291.43     26.33 o 
 -10   4  12        0.03       23.73     14.80 o 
  -8   4  12      313.29      280.02     22.14 o 
  -6   4  12     1188.91     1163.62     36.96 o 
  -4   4  12     1101.89      975.25     41.32 o 
  -2   4  12     1279.78     1222.42     46.30 o 
   0   4  12      154.30      190.98     19.32 o 
   2   4  12     1886.26     1747.83     58.43 o 
   4   4  12        7.66       81.29     34.01 o 
   6   4  12       26.81       60.51     27.02 o 
   8   4  12      273.65      297.87     31.12 o 
  10   4  12       34.52       40.93     24.28 o 
  12   4  12        5.92       19.58     27.52 o 
 -17   5  12        0.79       19.90     28.08 o 
 -15   5  12        1.33        3.80     18.42 o 
 -13   5  12       54.70       58.82     20.15 o 
 -11   5  12        0.37        8.80     14.81 o 
  -9   5  12        0.03       -5.75     19.40 o 
  -7   5  12       41.50       61.35     20.76 o 
  -5   5  12      778.78      750.89     41.15 o 
  -3   5  12        0.49       16.82     15.85 o 
  -1   5  12        3.76       16.82     12.83 o 
   1   5  12      346.59      345.54     24.53 o 
   3   5  12       14.21        1.18     14.40 o 
   5   5  12       50.32       92.91     24.54 o 
   7   5  12       74.89       65.81     23.07 o 
   9   5  12        8.94       22.41     20.34 o 
  11   5  12       66.10      103.37     34.72 o 
 -16   6  12       19.98      -30.24     30.24 o 
 -14   6  12       31.13      100.24     58.79 o 
 -12   6  12        1.21        8.84     20.01 o 
 -10   6  12        0.07       71.16     45.41 o 
  -8   6  12       36.98       69.89     29.80 o 
  -6   6  12       16.97       -3.16     22.55 o 
  -4   6  12       63.22       56.12     23.05 o 
  -2   6  12      399.14      421.97     62.38 o 
   0   6  12        5.16        7.07     13.54 o 
   2   6  12      169.70      180.88     31.35 o 
   4   6  12      241.09      231.31     29.82 o 
   6   6  12      347.53      352.58     35.02 o 
   8   6  12       73.09       52.45     26.76 o 
  10   6  12        9.18       26.85     24.48 o 
 -15   7  12      107.05      124.45     39.70 o 
 -13   7  12       11.51       61.97     28.84 o 
 -11   7  12       76.20       75.19     26.32 o 
  -9   7  12       35.16       32.40     23.71 o 
  -7   7  12      218.15      301.10     36.33 o 
  -5   7  12        2.35        0.55     16.59 o 
  -3   7  12       24.91       21.01     20.98 o 
  -1   7  12       40.81       31.00     25.79 o 
   1   7  12       78.96       56.89     21.93 o 
   3   7  12       31.97       -0.41     16.10 o 
   5   7  12      587.65      476.54     40.89 o 
   7   7  12        2.40        2.14     19.55 o 
   9   7  12      165.78      150.31     34.66 o 
 -12   8  12       24.49       35.14     27.31 o 
 -10   8  12        4.94       23.97     24.58 o 
  -8   8  12      106.83      102.02     33.60 o 
  -6   8  12       11.93       37.44     24.29 o 
  -4   8  12        6.32       20.07     23.22 o 
  -2   8  12       86.01       50.67     26.59 o 
   0   8  12        0.57       11.15     27.08 o 
   2   8  12        3.54       22.44     33.61 o 
   4   8  12       78.49       42.13     30.62 o 
   6   8  12       58.70       44.19     29.34 o 
  -7   9  12        0.02       -2.15     26.41 o 
  -5   9  12       13.90       -0.85     23.86 o 
  -3   9  12        6.60       36.66     33.06 o 
  -1   9  12        0.26       10.99     28.41 o 
   1   9  12       99.92       39.48     33.56 o 
 -19   1  13        9.89       83.35     29.22 o 
 -17   1  13       40.99       29.06     25.69 o 
 -15   1  13       26.28       61.59     39.48 o 
 -13   1  13       85.02      109.60     23.71 o 
 -11   1  13      480.74      520.03     34.77 o 
  -9   1  13        6.91        7.87     14.46 o 
  -7   1  13      828.92      789.41     30.10 o 
  -5   1  13       60.27      111.07     16.53 o 
  -3   1  13      575.13      573.83     28.34 o 
  -1   1  13       59.44      111.07     18.78 o 
   1   1  13        0.13        1.84     12.18 o 
   3   1  13       79.51      117.91     14.96 o 
   5   1  13      853.03      853.65     34.67 o 
   7   1  13       48.82       89.40     22.92 o 
   9   1  13      245.70      221.01     34.39 o 
  11   1  13      165.49      178.29     28.77 o 
  13   1  13      117.37      155.61     42.93 o 
 -20   2  13       23.82      -21.74     29.47 o 
 -18   2  13       13.36       29.70     26.28 o 
 -16   2  13       21.85       28.02     22.24 o 
 -14   2  13       50.97      100.35     32.10 o 
 -12   2  13      179.10      171.92     28.38 o 
 -10   2  13       82.23      101.70     25.66 o 
  -8   2  13      915.39      833.15     34.03 o 
  -6   2  13       23.73       25.83     13.36 o 
  -4   2  13      678.21      710.20     41.83 o 
  -2   2  13        0.70       41.14     16.67 o 
   0   2  13      829.47      803.82     31.48 o 
   2   2  13        6.00        7.72     10.40 o 
   4   2  13        0.09       37.18     12.41 o 
   6   2  13      174.36      180.65     20.74 o 
   8   2  13      583.44      563.31     32.65 o 
  10   2  13       14.37      -24.28     24.28 o 
  12   2  13      531.21      553.36     69.91 o 
 -19   3  13        0.27      -18.16     24.48 o 
 -17   3  13       37.58       46.22     25.21 o 
 -15   3  13        0.32       -7.60     17.35 o 
 -13   3  13       18.91        0.83     15.92 o 
 -11   3  13        0.25        4.26     12.56 o 
  -9   3  13       38.58       77.89     32.51 o 
  -7   3  13      328.61      304.88     23.11 o 
  -5   3  13      380.40      334.99     23.41 o 
  -3   3  13      552.18      503.41     21.59 o 
  -1   3  13      525.38      491.86     23.12 o 
   1   3  13        3.10       -0.82     13.99 o 
   3   3  13        0.84       10.49     12.91 o 
   5   3  13      143.15      167.93     26.22 o 
   7   3  13        0.40       30.33     21.46 o 
   9   3  13       54.48       13.57     18.74 o 
  11   3  13       34.49       27.01     32.30 o 
  13   3  13       77.76       58.76     46.11 o 
 -18   4  13        0.49       26.54     26.13 o 
 -16   4  13       16.33       30.19     22.99 o 
 -14   4  13       80.99       70.32     25.24 o 
 -12   4  13        1.66       18.52     16.03 o 
 -10   4  13       98.79      114.25     20.06 o 
  -8   4  13       22.34       20.60     13.87 o 
  -6   4  13       20.67       17.01     14.12 o 
  -4   4  13       34.49       67.77     20.23 o 
  -2   4  13      397.10      354.14     24.43 o 
   0   4  13       73.03       95.96     17.28 o 
   2   4  13     1045.08     1012.56     46.12 o 
   4   4  13        5.19       10.00     16.10 o 
   6   4  13       37.61       73.46     23.47 o 
   8   4  13       30.83      101.82     25.33 o 
  10   4  13        3.42      -28.74     28.74 o 
  12   4  13        2.06       23.86     29.69 o 
 -17   5  13       38.06       31.25     30.99 o 
 -15   5  13       49.36        8.35     23.09 o 
 -13   5  13      119.01       83.06     30.33 o 
 -11   5  13      102.19       95.35     32.96 o 
  -9   5  13        0.56       10.70     22.56 o 
  -7   5  13       44.35       14.78     18.90 o 
  -5   5  13       43.69       49.65     20.73 o 
  -3   5  13       15.23       63.96     36.17 o 
  -1   5  13      208.07      232.34     32.36 o 
   1   5  13      207.21      227.55     24.11 o 
   3   5  13      632.15      655.36     42.22 o 
   5   5  13      112.85       99.72     24.53 o 
   7   5  13       52.04       62.35     23.26 o 
   9   5  13      190.11      165.73     37.02 o 
  11   5  13       56.05       24.42     28.97 o 
 -16   6  13       21.19       15.79     28.92 o 
 -14   6  13       70.21       55.31     33.94 o 
 -12   6  13       39.42       24.14     23.33 o 
 -10   6  13       57.45       68.41     24.30 o 
  -8   6  13       85.10      138.21     27.25 o 
  -6   6  13        6.48       37.01     22.44 o 
  -4   6  13      242.41      298.79     34.17 o 
  -2   6  13      396.53      375.25     39.40 o 
   0   6  13        6.16       20.01     18.89 o 
   2   6  13      450.22      423.82     35.35 o 
   4   6  13        2.20       -5.89     18.82 o 
   6   6  13        0.34       12.93     21.65 o 
   8   6  13       95.90       52.87     27.91 o 
 -13   7  13        1.97       19.65     24.68 o 
 -11   7  13        9.88        9.51     21.28 o 
  -9   7  13        2.19       36.99     26.52 o 
  -7   7  13       18.95      168.07     68.34 o 
  -5   7  13       21.28       27.55     23.32 o 
  -3   7  13       16.52       27.01     22.94 o 
  -1   7  13       76.54       57.17     26.53 o 
   1   7  13        9.16       13.41     25.31 o 
   3   7  13       12.23       -4.74     25.85 o 
   5   7  13      101.62      135.53     58.47 o 
   7   7  13       78.37       21.72     25.43 o 
 -10   8  13       11.53       51.43     29.14 o 
  -8   8  13        1.31       26.18     25.67 o 
  -6   8  13        0.06       27.15     24.66 o 
  -4   8  13       33.34      102.64     51.31 o 
  -2   8  13       52.59       94.67     78.14 o 
   0   8  13       66.54       53.96     31.29 o 
   2   8  13       91.87       75.98     34.58 o 
   4   8  13        3.01       68.65     36.71 o 
 -18   0  14       34.17       58.30     41.29 o 
 -16   0  14        0.45        5.77     28.13 o 
 -14   0  14       66.64       44.74     34.09 o 
 -12   0  14       11.11       17.74     28.54 o 
 -10   0  14     1080.55     1081.43     73.02 o 
  -8   0  14       34.28       70.47     32.92 o 
  -6   0  14      153.34      221.61     49.05 o 
  -4   0  14       50.36       42.62     17.06 o 
  -2   0  14      548.84      572.64     37.92 o 
   0   0  14       43.75       67.78     22.20 o 
   2   0  14      149.25      185.09     26.36 o 
   4   0  14      321.62      283.59     52.71 o 
   6   0  14     1028.41     1016.77     50.28 o 
   8   0  14      344.41      373.83     84.26 o 
  10   0  14     1121.34     1063.22     84.06 o 
  12   0  14      451.05      432.71    131.18 o 
 -19   1  14       48.52       55.89     45.00 o 
 -17   1  14        0.22      -20.75     24.94 o 
 -15   1  14       15.09       19.44     19.99 o 
 -13   1  14       27.19       53.00     22.77 o 
 -11   1  14      189.43      189.20     27.89 o 
  -9   1  14      395.95      356.28     31.68 o 
  -7   1  14      168.78      172.70     26.62 o 
  -5   1  14      136.66      133.78     17.88 o 
  -3   1  14      657.68      604.10     24.93 o 
  -1   1  14      138.43      115.04     16.45 o 
   1   1  14      102.23      103.62     15.04 o 
   3   1  14      681.32      639.45     27.16 o 
   5   1  14       22.58       37.57     14.49 o 
   7   1  14       42.32       47.13     17.64 o 
   9   1  14      156.50      168.63     30.19 o 
  11   1  14       50.11       37.72     29.37 o 
 -18   2  14       60.48       81.58     35.41 o 
 -16   2  14       24.35       79.85     38.69 o 
 -14   2  14       28.15       15.33     20.24 o 
 -12   2  14       61.89       48.28     21.05 o 
 -10   2  14       22.04        0.75     14.53 o 
  -8   2  14      188.15      214.13     22.61 o 
  -6   2  14       45.12       35.53     23.17 o 
  -4   2  14       74.03      118.25     18.91 o 
  -2   2  14      103.97      122.36     16.76 o 
   0   2  14      429.92      437.59     25.94 o 
   2   2  14       29.96       23.91     14.41 o 
   4   2  14      179.98      220.51     20.16 o 
   6   2  14       11.81      -13.63     18.14 o 
   8   2  14       38.52       19.89     23.80 o 
  10   2  14       97.15       65.30     31.96 o 
  12   2  14        7.60       16.58     32.25 o 
 -17   3  14       99.41       38.91     25.82 o 
 -15   3  14       13.22        9.83     19.97 o 
 -13   3  14      194.19      201.08     30.12 o 
 -11   3  14       11.80      -11.70     17.71 o 
  -9   3  14        6.09        6.64     13.60 o 
  -7   3  14      318.45      284.74     24.94 o 
  -5   3  14        0.42        6.83     12.63 o 
  -3   3  14        6.82        2.46     13.33 o 
  -1   3  14      250.86      288.34     21.09 o 
   1   3  14      221.17      226.57     22.30 o 
   3   3  14       95.67      107.28     19.48 o 
   5   3  14      242.17      263.14     40.33 o 
   7   3  14      124.71       83.32     36.37 o 
   9   3  14      179.64      178.88     37.19 o 
  11   3  14       71.79       77.25     37.26 o 
 -16   4  14       73.59      107.28     39.06 o 
 -14   4  14       34.32       19.31     23.17 o 
 -12   4  14        6.13       -2.40     16.19 o 
 -10   4  14       70.15       76.33     19.58 o 
  -8   4  14      235.05      287.08     32.07 o 
  -6   4  14       89.50       59.19     20.74 o 
  -4   4  14      415.26      425.63     34.84 o 
  -2   4  14      264.08      233.94     31.75 o 
   0   4  14      648.43      571.85     31.35 o 
   2   4  14      120.76      143.30     37.86 o 
   4   4  14       93.63       71.72     22.80 o 
   6   4  14      313.83      318.00     37.00 o 
   8   4  14       32.13       26.73     22.96 o 
  10   4  14       54.53      103.33     35.94 o 
 -15   5  14        6.05        5.09     25.81 o 
 -13   5  14        6.34       29.32     27.36 o 
 -11   5  14        0.12      -10.55     19.92 o 
  -9   5  14        2.08       30.72     25.57 o 
  -7   5  14       34.42        5.46     17.73 o 
  -5   5  14      142.44      150.77     27.67 o 
  -3   5  14        0.62       17.99     20.05 o 
  -1   5  14        6.86        1.57     22.25 o 
   1   5  14        3.82       12.38     15.68 o 
   3   5  14      119.74      144.91     32.62 o 
   5   5  14      159.24      103.39     36.74 o 
   7   5  14        0.74       14.89     21.17 o 
   9   5  14       36.45      196.94    111.21 o 
 -14   6  14        2.28      -20.44     32.86 o 
 -12   6  14        2.06        4.02     21.50 o 
 -10   6  14        0.43       46.78     25.83 o 
  -8   6  14        0.00       30.19     22.86 o 
  -6   6  14       11.31       -8.69     21.88 o 
  -4   6  14      239.90      248.99     32.61 o 
  -2   6  14       21.86       81.68     43.77 o 
   0   6  14      363.85      382.43     45.10 o 
   2   6  14       82.19       80.41     30.63 o 
   4   6  14      522.20      528.18     44.21 o 
   6   6  14       46.38       37.89     25.15 o 
 -11   7  14        1.18       28.60     25.49 o 
  -9   7  14       39.56       20.88     25.08 o 
  -7   7  14       11.02       18.78     24.90 o 
  -5   7  14       17.22       27.54     25.31 o 
  -3   7  14       75.32      110.65     46.64 o 
  -1   7  14       76.81       63.02     40.21 o 
   1   7  14        1.06       18.24     26.87 o 
   3   7  14      238.30      176.01     44.78 o 
   5   7  14        1.82       42.76     33.76 o 
  -8   8  14        0.00       32.95     38.69 o 
  -6   8  14       12.92       10.35     23.87 o 
  -4   8  14       66.35       25.66     27.94 o 
  -2   8  14        8.96       -5.95     27.00 o 
   0   8  14       54.84       31.56     39.64 o 
 -17   1  15       16.00      102.03     57.63 o 
 -15   1  15        3.38       29.91     23.38 o 
 -13   1  15      166.51      207.48     31.81 o 
 -11   1  15        1.88       10.89     18.59 o 
  -9   1  15      330.58      311.95     33.16 o 
  -7   1  15       28.99       40.00     20.09 o 
  -5   1  15       92.00      112.95     20.32 o 
  -3   1  15       26.94       40.41     15.31 o 
  -1   1  15       14.94        9.97     12.60 o 
   1   1  15       42.42       33.34     15.72 o 
   3   1  15      227.39      185.89     19.67 o 
   5   1  15        1.79      -15.87     15.87 o 
   7   1  15      137.82      138.58     49.23 o 
   9   1  15      135.70      221.66     85.64 o 
  11   1  15       42.13       33.09     60.98 o 
 -18   2  15       19.02       47.74     32.50 o 
 -16   2  15        2.47      -21.39     24.63 o 
 -14   2  15        2.27      -22.13     22.13 o 
 -12   2  15      129.77      152.80     32.51 o 
 -10   2  15      143.27      190.88     35.17 o 
  -8   2  15       12.10       -6.27     18.15 o 
  -6   2  15       90.54       97.41     20.58 o 
  -4   2  15      175.13      204.12     38.21 o 
  -2   2  15       28.77       18.65     13.27 o 
   0   2  15      270.08      308.90     25.94 o 
   2   2  15       67.63       88.30     19.08 o 
   4   2  15      696.38      726.92     45.81 o 
   6   2  15      445.01      434.24     39.51 o 
   8   2  15       73.08       35.13     27.27 o 
  10   2  15      672.83      734.89     81.92 o 
 -17   3  15        4.13       27.21     25.97 o 
 -15   3  15        0.68        9.77     21.94 o 
 -13   3  15       51.25       27.85     22.34 o 
 -11   3  15        8.63      -11.39     19.69 o 
  -9   3  15       12.22       -6.19     17.00 o 
  -7   3  15       41.96       70.52     22.58 o 
  -5   3  15        8.54       17.04     15.25 o 
  -3   3  15       45.12       71.31     22.43 o 
  -1   3  15       27.79       32.80     21.79 o 
   1   3  15        1.49       19.91     15.62 o 
   3   3  15      326.47      355.05     37.74 o 
   5   3  15       12.83       22.97     20.91 o 
   7   3  15        9.69       17.81     21.40 o 
   9   3  15        7.98      -11.04     27.78 o 
 -16   4  15       26.77        8.20     27.61 o 
 -14   4  15        6.32        7.13     25.20 o 
 -12   4  15        0.55        5.25     25.46 o 
 -10   4  15       43.88       25.18     25.47 o 
  -8   4  15       48.41       43.12     22.29 o 
  -6   4  15      213.64      303.63     61.70 o 
  -4   4  15       17.54        9.96     18.46 o 
  -2   4  15       95.65       82.50     30.57 o 
   0   4  15      106.11       99.29     25.33 o 
   2   4  15      133.18      162.31     43.94 o 
   4   4  15        1.13       44.35     60.16 o 
   6   4  15       40.65      -15.70     23.71 o 
   8   4  15       10.82      -23.04     29.52 o 
 -15   5  15       71.66        9.87     36.08 o 
 -13   5  15        0.52       -2.92     21.04 o 
 -11   5  15        1.55       11.38     34.35 o 
  -9   5  15       15.98       74.04     44.16 o 
  -7   5  15      128.43       88.86     27.11 o 
  -5   5  15       18.60        2.99     16.86 o 
  -3   5  15       64.70       46.56     23.34 o 
  -1   5  15       74.13      111.63     31.16 o 
   1   5  15      221.29      306.49     42.07 o 
   3   5  15       42.71      112.94     55.93 o 
   5   5  15        2.46       14.93     30.10 o 
   7   5  15      380.96      395.34     44.47 o 
 -12   6  15        0.03       19.31     28.47 o 
 -10   6  15       39.33      171.75     40.91 o 
  -8   6  15        0.63      -16.42     22.63 o 
  -6   6  15      152.66      206.38     34.04 o 
  -4   6  15        8.99       24.41     24.43 o 
  -2   6  15        1.84       17.65     23.14 o 
   0   6  15      226.97      231.14     40.27 o 
   2   6  15        9.02       47.80     30.66 o 
   4   6  15        4.66       51.38     37.90 o 
  -9   7  15        0.26       39.83     48.07 o 
  -7   7  15        1.72      -16.44     26.71 o 
  -5   7  15       40.00       15.86     25.15 o 
  -3   7  15       67.24      112.12     38.51 o 
  -1   7  15        0.03      -20.17     30.98 o 
   1   7  15       20.57       40.47     43.08 o 
 -16   0  16        0.02       29.28     35.54 o 
 -14   0  16       31.09       37.95     33.44 o 
 -12   0  16       46.09       96.77     95.26 o 
 -10   0  16        0.01       30.36     32.71 o 
  -8   0  16       49.86      111.91     55.78 o 
  -6   0  16      206.08      274.56     51.75 o 
  -4   0  16        2.05       17.07     28.13 o 
  -2   0  16      345.39      384.08     41.00 o 
   0   0  16       16.56        3.36     22.21 o 
   2   0  16      230.99      228.06     59.56 o 
   4   0  16     1005.06     1024.13     83.52 o 
   6   0  16        0.25       80.67     38.86 o 
   8   0  16      675.70      499.83     72.56 o 
 -17   1  16        7.90       -5.41     24.15 o 
 -15   1  16       61.89      172.43     70.25 o 
 -13   1  16       10.81       -2.66     17.95 o 
 -11   1  16       30.97       28.37     22.39 o 
  -9   1  16       19.22       15.46     19.80 o 
  -7   1  16       10.76       33.36     32.48 o 
  -5   1  16       84.42      121.76     27.15 o 
  -3   1  16       99.06      162.31     23.07 o 
  -1   1  16       70.99       66.72     17.16 o 
   1   1  16      115.89      103.78     27.07 o 
   3   1  16       63.99       85.90     19.10 o 
   5   1  16      120.30      122.71     29.50 o 
   7   1  16       32.19       -1.22     30.13 o 
   9   1  16        6.08      -30.97     31.44 o 
 -16   2  16        0.68        7.88     22.63 o 
 -14   2  16        9.00       20.02     24.07 o 
 -12   2  16       44.50       38.07     24.87 o 
 -10   2  16       65.42       57.36     23.71 o 
  -8   2  16       73.59       94.64     42.20 o 
  -6   2  16       38.89       64.04     42.51 o 
  -4   2  16       10.30       34.04     17.14 o 
  -2   2  16       12.86       17.18     15.49 o 
   0   2  16        0.34       32.82     16.46 o 
   2   2  16        1.36        5.83     15.37 o 
   4   2  16       37.50       76.59     40.98 o 
   6   2  16       37.13       27.29     28.22 o 
   8   2  16       12.25       12.49     25.23 o 
 -15   3  16        4.33       32.82     33.50 o 
 -13   3  16       30.88       48.76     26.19 o 
 -11   3  16       16.81       20.98     21.65 o 
  -9   3  16      187.45      261.05     32.64 o 
  -7   3  16        4.27       18.04     23.71 o 
  -5   3  16       60.06       65.68     23.91 o 
  -3   3  16       42.49       29.01     22.19 o 
  -1   3  16        0.59        5.54     19.25 o 
   1   3  16      240.54      249.63     31.21 o 
   3   3  16       10.27       38.50     23.03 o 
   5   3  16       92.53       73.37     24.60 o 
   7   3  16      199.22      205.42     45.44 o 
 -14   4  16        0.84       -8.59     27.31 o 
 -12   4  16       33.15       37.54     29.95 o 
 -10   4  16       15.71       40.03     29.25 o 
  -8   4  16       21.28       16.78     24.95 o 
  -6   4  16       46.90       25.96     25.11 o 
  -4   4  16       38.04       29.58     21.69 o 
  -2   4  16       33.48       25.06     21.60 o 
   0   4  16      365.50      433.40     40.05 o 
   2   4  16        6.47       41.43     26.03 o 
   4   4  16      219.56      198.81     39.58 o 
   6   4  16        8.58       40.70     31.59 o 
 -13   5  16       21.50       -2.02     24.94 o 
 -11   5  16        2.45       24.50     44.42 o 
  -9   5  16        0.80      -14.85     27.87 o 
  -7   5  16        5.40       51.05     26.17 o 
  -5   5  16        1.73       27.42     25.49 o 
  -3   5  16        0.53       38.77     25.17 o 
  -1   5  16       41.74       35.62     38.66 o 
   1   5  16        7.90      -16.02     29.13 o 
   3   5  16       53.37       82.80     37.21 o 
   5   5  16        1.12        8.32     26.12 o 
 -10   6  16        0.08        4.46     26.77 o 
  -8   6  16        5.10       37.29     27.33 o 
  -6   6  16       21.18       28.46     24.29 o 
  -4   6  16       10.96       51.23     36.44 o 
  -2   6  16      146.29      161.95     41.55 o 
   0   6  16        0.01       37.43     34.82 o 
   2   6  16       78.66       65.80     33.73 o 
 -15   1  17       28.93        0.77     19.64 o 
 -13   1  17        2.55       46.60     27.58 o 
 -11   1  17       80.45       95.13     28.90 o 
  -9   1  17      106.08      203.86     36.68 o 
  -7   1  17       45.01       90.16     44.79 o 
  -5   1  17      193.01      277.29     36.41 o 
  -3   1  17        1.78      -11.45     20.99 o 
  -1   1  17      109.70       99.56     33.95 o 
   1   1  17       50.62       39.34     19.42 o 
   3   1  17       41.50       34.96     21.79 o 
   5   1  17      115.63       71.49     48.93 o 
   7   1  17       30.11       37.29     35.70 o 
 -14   2  17        7.31       16.97     22.82 o 
 -12   2  17       14.35       -3.36     22.92 o 
 -10   2  17        0.12       19.67     21.69 o 
  -8   2  17      120.26      109.59     29.11 o 
  -6   2  17       56.10       28.55     21.70 o 
  -4   2  17       31.89       43.40     23.39 o 
  -2   2  17      104.87      176.29     39.10 o 
   0   2  17       14.30       14.69     21.58 o 
   2   2  17      324.38      355.20     42.61 o 
   4   2  17      123.81      170.11     31.75 o 
   6   2  17      161.61      191.90     47.81 o 
 -13   3  17        0.77       -1.16     24.11 o 
 -11   3  17        0.38       87.90     53.70 o 
  -9   3  17       14.40       -3.59     24.09 o 
  -7   3  17        6.96       23.50     27.86 o 
  -5   3  17       39.56        9.36     25.31 o 
  -3   3  17        1.28       14.08     20.12 o 
  -1   3  17        8.98       21.71     21.46 o 
   1   3  17      155.00      210.11     49.92 o 
   3   3  17        0.08       31.85     30.04 o 
   5   3  17       55.48      -34.93     35.86 o 
 -12   4  17       10.21       12.73     27.97 o 
 -10   4  17       11.81       -7.86     25.12 o 
  -8   4  17        3.31      -14.26     29.71 o 
  -6   4  17        2.19       23.26     26.96 o 
  -4   4  17        0.00        6.24     20.14 o 
  -2   4  17       28.09       98.35     74.41 o 
   0   4  17       32.16       42.42     44.67 o 
   2   4  17        3.30      -21.92     29.22 o 
   4   4  17        3.82      -12.70     25.72 o 
  -9   5  17        1.67       16.02     28.91 o 
  -7   5  17        3.31       13.52     33.77 o 
  -5   5  17       41.72       28.39     28.85 o 
  -3   5  17       68.18       55.74     27.82 o 
  -1   5  17      160.48       87.82     40.03 o 
   1   5  17       65.36       26.52     30.26 o 
 -12   0  18        1.61      -26.43     33.96 o 
 -10   0  18      110.50       73.85     43.36 o 
  -8   0  18      182.48      216.78     49.07 o 
  -6   0  18       69.89      117.13    125.86 o 
  -4   0  18       67.21      118.22     41.83 o 
  -2   0  18       44.94       85.71     99.98 o 
   0   0  18       22.34       -1.84     25.84 o 
   4   0  18       76.90       65.00     65.00 o 
 -13   1  18       27.44       17.26     27.25 o 
 -11   1  18       33.74       77.21     29.83 o 
  -9   1  18        0.44      -28.90     28.90 o 
  -7   1  18      111.04       31.68     24.30 o 
  -5   1  18        1.60        2.34     18.79 o 
  -3   1  18        9.58       -5.22     20.25 o 
  -1   1  18       33.17       -9.17     31.75 o 
   1   1  18       55.65       45.97     30.59 o 
   3   1  18      252.80      329.26     95.49 o 
 -12   2  18        7.13       17.68     30.16 o 
 -10   2  18        0.85       32.54     29.38 o 
  -8   2  18        0.91       55.75     32.56 o 
  -6   2  18       32.80      -19.34     25.56 o 
  -4   2  18       11.09       -4.59     24.95 o 
  -2   2  18        3.23       17.31     32.92 o 
   0   2  18       14.91       44.07     28.52 o 
   2   2  18      109.67      152.94     39.36 o 
 -11   3  18       44.70       12.78     28.90 o 
  -9   3  18        0.73       -7.12     25.97 o 
  -7   3  18       23.41       34.36     33.35 o 
  -5   3  18      129.76      218.11     86.51 o 
  -3   3  18       32.83       27.16     26.70 o 
  -1   3  18      167.76      134.67     37.42 o 
   1   3  18       28.41       15.35     30.86 o 
  -8   4  18        0.17      -11.48     34.70 o 
  -6   4  18       16.84       28.16     30.30 o 
  -4   4  18       10.79       12.24     26.21 o 
  -2   4  18       59.24       22.78     40.30 o 
   0   4  18       10.47      -12.55     29.21 o 
  -9   1  19       11.22        4.11     24.20 o 
  -7   1  19       37.30       59.01     32.74 o 
  -5   1  19        2.91       39.38     30.59 o 
  -3   1  19       48.14       80.83     33.07 o 
  -1   1  19       20.24      167.11     75.87 o 
  -8   2  19        0.45        0.61     31.23 o 
  -6   2  19       13.22        6.99     26.78 o 
  -4   2  19       56.84       21.05     27.02 o 
  -2   2  19       14.83       17.54     51.76 o 
  -5   3  19        0.38      -16.78     53.65 o 
                                                 
